# Supplementary material for: Transcriptome Co-expression Network Analysis Identifies Key Genes Regulating Conchosporangia Maturation of Pyropia haitanensis
Source: Front Genet. 2021 Jun 30;12:680120. doi: 10.3389/fgene.2021.680120 (PMC8278576; doi:10.3389/fgene.2021.680120)
Supplement: Supplementary Table 1 — Gene-specific primers for cloning PhDGK1 and quantifying its expression. [file Data_Sheet_1.xlsx]

## Sheet: Table S1.
Table S1.Gene-specific primers for cloning PhDGK1 and quantifying its expression
Purpose	Primer name	Sequences
PCR	PhDGK1 F	TCGTCTCCACCCACGTATCT
	PhDGK1 R	TTGGTTGTTTGGCGAGCAGC
qRT-PCR	PhDGK1 QF	GGTGGGCTCCAAGTTTACCA
	PhDGK1 QR	GCCATACGACGGGATGTTGA
Housekeeping gene	UBC F	TCACAACGAGGATTTACCACC
	UBC R	GAGGAGCACCTTGGAAACG

## Sheet: Table S2.
Table S2. Gene-specific qRT-PCR primers for verifying differentially expressed genes in Pyropia haitanensis
Gene ID	Primer sequence	Primer F	Annotation
Unigene0018117	Primer F	ACAGAGAAAACGCCTCGGTC	calmodulin
	Primer R	TCTCGCTCTCTGGTCATCCT
Unigene0022447	Primer F	GGACGGGGAGCTGATCTTTG	phosphatidylethanolamine methyltransferase
	Primer R	CAATGAGCGCAAACCCGTAA
Unigene0031570	Primer F	TCTGCTGATTGAGAAGGCGG	CDP-diacylglycerol--inositol 3-phosphatidyltransferase
	Primer R	CTATTGGGACTATGCGCGGT
Unigene0002596	Primer F	CCTTCTGCCGTCTCTCCATC	myotubularin-related protein 1
	Primer R	CGGAATCGCTCGCCTATCTT
Unigene0040616	Primer F	AGGAATCCGCCACAGAAGTG	lysophospholipid acyltransferase 2-4
	Primer R	AGATTCGTCATGCGGTTGGT
Unigene0033087	Primer F	GGTCCTGTTCAGGGTAACGG	phospholipase D-4
	Primer R	GTTGGTGACTCTCTCCTGCC
Unigene0008545	Primer F	TTGCGGTGACGGTGACGGGTAC	unnamed protein
	Primer R	CATGTCAGCCGCTGGAGTCG
Unigene0017082	Primer F	GATATCTGACCACCACGGGC	lysophospholipid acyltransferase 1
	Primer R	GGAAGGCACCACAACAAACG
Unigene0044127	Primer F	ACGTTCTCCGCAAACAGC	1-acyl-sn-glycerol-3-phosphate acyltransferase 1
	Primer R	GGAGATCTTTACGTACGCGG
Unigene0015176	Primer F	CATGATCCGCTCCATGTTGG	heat shock protein 90-2
	Primer R	ATCCTTCATCACCTCGCACA
Unigene0036610	Primer F	CCAGGGTTCTGCTGTACTGG	lysophospholipid acyltransferase LPEAT2
	Primer R	TCAATCCCCACACACGGAAG
Unigene0022676	Primer F	ATTGAGGCGTTTGAGTCGTC	stress-induced-phosphoprotein 1
	Primer R	CAGATGGAGGAGGCGTACAT

## Sheet: Table S3.
Table S3. Overview of Pyropia haitanensis transcriptome information
Item	Number
Genes Num	47046
GC percentage	63.6529
N50 length	1489
Max length	17786
Min length	201
Average length	926

## Sheet: Table S4.
Table S4. Overview of Pyropia haitanensis annotation information
Item	Number
Total Unigenes	47046
Nr	18478
KEGG	13676
COG	10010
SwissProt	12610
annotation genes	19,331（41%）
without annotation gene	27715

## Sheet: Table S5.
Table S5. All list and information of WGCNA.
GeneID	All.kTotal	All.kWithin	MM.brown	MM.blue	MM.turquoise	MM.pink	MM.yellow	MM.tan	MM.red	MM.magenta	MM.purple	MM.green	MM.black	MM.greenyellow	MM.brown.pvalue	MM.blue.pvalue	MM.turquoise.pvalue	MM.pink.pvalue	MM.yellow.pvalue	MM.tan.pvalue	MM.red.pvalue	MM.magenta.pvalue	MM.purple.pvalue	MM.green.pvalue	MM.black.pvalue	MM.greenyellow.pvalue
Unigene0000018	888.463	193.658	-0.354397	-0.559779	-0.637435	0.234205	-0.172554	0.222028	0.0729525	0.329419	0.285274	0.27956	0.950852	0.490845	0.0697165	0.00239624	0.00034871	0.239667	0.38942	0.265681	0.717638	0.0933628	0.149201	0.15788	3.09359e-14	0.00933168
Unigene0000028	958.852	133.803	-0.24503	-0.514408	-0.683464	0.0961861	-0.203497	0.176597	-0.0150895	0.314133	0.212615	0.401855	0.875303	0.516284	0.218005	0.00604832	8.50996e-05	0.633179	0.308646	0.378231	0.940453	0.110546	0.286996	0.0377276	2.30815e-09	0.00583541
Unigene0000075	709.291	139.143	-0.625537	-0.63339	-0.482323	0.341272	-0.0490758	0.171598	0.307124	0.227094	0.195694	-0.123042	0.883952	0.677264	0.000484307	0.000390507	0.0108379	0.081486	0.80794	0.392091	0.119166	0.254644	0.327956	0.54092	9.86614e-10	0.000104381
Unigene0000076	600.209	159.638	-0.586634	-0.584205	-0.47495	0.232285	-0.163975	-0.053915	0.19215	0.2405	0.172412	0.0815421	0.911727	0.633516	0.00129911	0.00137605	0.0122996	0.243651	0.413771	0.789401	0.336962	0.226902	0.389816	0.68597	3.76899e-11	0.000389134
Unigene0000077	247.137	73.1527	-0.168069	-0.338209	-0.422051	-0.054138	-0.281597	0.121962	-0.0826778	-0.031517	0.0341884	0.103304	0.75135	0.80423	0.402046	0.0844384	0.0283155	0.788549	0.154745	0.544503	0.68182	0.875989	0.865568	0.608119	6.28233e-06	4.31841e-07
Unigene0000156	287.645	81.9604	-0.500995	-0.469689	-0.352915	0.103401	-0.207855	0.328121	0.278677	0.128865	0.104167	-0.132799	0.787747	0.679736	0.00777006	0.0134401	0.0709758	0.607782	0.298173	0.0947381	0.159252	0.521785	0.605111	0.509045	1.07741e-06	9.62728e-05
Unigene0000187	306.978	99.7907	-0.498476	-0.481815	-0.357116	0.184713	-0.193994	0.273258	0.297153	0.211925	0.196284	-0.137334	0.827247	0.628569	0.00813549	0.0109338	0.067451	0.356344	0.332257	0.167859	0.132266	0.2886	0.326471	0.494552	1.03306e-07	0.000445987
Unigene0000217	388.172	147.009	-0.200999	-0.366147	-0.441967	0.156742	-0.249668	-0.00321195	-0.0535639	0.44242	0.229841	0.229462	0.888083	0.284784	0.314748	0.0603326	0.0209898	0.434944	0.209142	0.987314	0.790743	0.0208432	0.248787	0.249591	6.41861e-10	0.149932
Unigene0000262	186.857	52.3608	-0.314307	-0.34996	-0.348805	0.00888445	-0.334771	0.573313	0.334619	0.237097	0.182449	0.0220622	0.732038	0.366197	0.110339	0.0735383	0.0745599	0.964919	0.087848	0.00177151	0.0880016	0.233744	0.362373	0.913023	1.42545e-05	0.0602947
Unigene0000325	1194.83	135.727	-0.314732	-0.598293	-0.732151	0.324531	-0.0735672	0.0944099	0.119227	0.472254	0.468089	0.429956	0.887194	0.420681	0.109832	0.00097932	1.41891e-05	0.0986226	0.715356	0.639496	0.553632	0.0128735	0.0138037	0.0251937	7.05012e-10	0.0288872
Unigene0000456	356.629	93.3209	-0.373391	-0.475468	-0.429883	0.421204	0.0547194	-0.102467	-0.017764	0.538146	0.221718	0.0553718	0.779618	0.138745	0.0550565	0.0121918	0.0252212	0.0286679	0.78633	0.611044	0.929922	0.00378566	0.266367	0.783842	1.64316e-06	0.490083
Unigene0000530	508.969	146.761	-0.446227	-0.528885	-0.463733	0.190529	-0.111429	-0.0970097	-0.042734	0.0179356	0.060668	-0.00934026	0.878982	0.905729	0.0196445	0.00456307	0.0148351	0.341132	0.580034	0.630259	0.832387	0.929246	0.763719	0.963121	1.62063e-09	8.29165e-11
Unigene0000725	763.437	183.38	-0.406635	-0.540271	-0.585655	0.0826489	-0.245797	0.108324	0.0481266	0.206485	0.161575	0.249609	0.934407	0.675969	0.0353014	0.00362422	0.00132966	0.681925	0.216523	0.590702	0.811588	0.30144	0.420732	0.209253	1.0431e-12	0.000108865
Unigene0000814	880.917	210.092	-0.501148	-0.622718	-0.57838	0.312688	-0.098938	-0.00991575	0.0827471	0.202017	0.195847	0.117583	0.959582	0.733291	0.00774831	0.000522481	0.00157682	0.112284	0.623442	0.96085	0.681567	0.312252	0.32757	0.559153	2.81463e-15	1.35453e-05
Unigene0000816	1079.86	242.129	-0.483632	-0.634316	-0.630896	0.295332	-0.116553	0.04045	0.111522	0.299516	0.259815	0.19071	0.989366	0.681709	0.0105941	0.00038057	0.000418403	0.134767	0.562622	0.84123	0.579719	0.12907	0.190613	0.340666	1.86546e-22	9.02072e-05
Unigene0000817	978.029	232.065	-0.464962	-0.604077	-0.615324	0.191236	-0.186036	0.0422013	0.0629636	0.211789	0.189387	0.221487	0.978568	0.739931	0.0145378	0.000847808	0.000635377	0.33931	0.352851	0.834448	0.755043	0.288916	0.344089	0.266878	1.12215e-18	1.02854e-05
Unigene0000826	993.398	127.574	-0.582754	-0.688138	-0.588991	0.571493	0.25692	-0.183679	-0.0854963	0.426175	0.20082	0.0587354	0.84027	0.395468	0.00142384	7.27196e-05	0.00122802	0.00184635	0.195779	0.359091	0.67156	0.0266499	0.31519	0.771045	4.17903e-08	0.0411747
Unigene0000848	488.743	114.905	-0.09194	-0.312657	-0.516454	-0.116364	-0.461184	0.0479533	-0.073339	0.199115	0.196495	0.529365	0.843598	0.482467	0.64832	0.112322	0.00581636	0.56326	0.0154678	0.812255	0.716203	0.319401	0.325939	0.00451968	3.27374e-08	0.010811
Unigene0000875	354.444	154.509	-0.305589	-0.390513	-0.378669	0.0583959	-0.344722	0.230769	0.159697	0.123491	0.208522	-0.0112601	0.903665	0.721068	0.121118	0.0440178	0.0514453	0.772334	0.0782559	0.246829	0.426222	0.539432	0.296592	0.955547	1.0746e-10	2.20304e-05
Unigene0001333	302.613	113.039	-0.420763	-0.429457	-0.330289	0.217204	-0.2574	0.130448	0.404701	0.346073	0.315518	-0.0676366	0.852548	0.504331	0.0288527	0.0253821	0.0924483	0.276473	0.194916	0.516639	0.0362673	0.0770171	0.108899	0.737471	1.64934e-08	0.00730747
Unigene0001376	544.718	143.325	-0.220272	-0.439612	-0.55179	0.0493347	-0.229738	0.0207373	-0.183961	0.10595	0.099001	0.249922	0.880427	0.741475	0.269577	0.0217652	0.00284717	0.806945	0.249006	0.918228	0.35834	0.598913	0.62322	0.208663	1.4061e-09	9.63664e-06
Unigene0001415	336.937	85.4103	0.0135666	-0.225314	-0.429973	-0.0405567	-0.486021	0.28461	0.219393	0.439784	0.376758	0.381962	0.794405	0.218659	0.946453	0.258488	0.025187	0.840817	0.0101611	0.150193	0.27154	0.0217078	0.0527306	0.0492882	7.52097e-07	0.273188
Unigene0001416	1199.82	167.638	-0.586356	-0.710229	-0.617939	0.449305	0.134841	-0.0933109	-0.107195	0.116978	0.07385	0.00856167	0.904752	0.757618	0.0013077	3.32228e-05	0.000593226	0.0187171	0.502493	0.643417	0.5946	0.56119	0.714306	0.966193	9.3817e-11	4.7395e-06
Unigene0001526	729.277	150.897	-0.291305	-0.477609	-0.607279	0.0252988	-0.305233	-0.0792571	-0.104987	0.202344	0.140505	0.502076	0.893243	0.554431	0.140419	0.0117547	0.000781815	0.900321	0.121574	0.694346	0.602256	0.311453	0.484539	0.00761762	3.66179e-10	0.00269071
Unigene0001607	264.467	87.4332	-0.307798	-0.392119	-0.385276	0.164423	-0.280511	0.491754	0.370379	0.368059	0.376366	0.00274394	0.81595	0.363665	0.118317	0.0430801	0.0471897	0.412477	0.156411	0.00918187	0.0572043	0.0589034	0.0529971	0.989162	2.13655e-07	0.0622276
Unigene0001638	519.213	164.151	-0.176432	-0.402222	-0.523573	0.151296	-0.256922	0.0269259	-0.0421963	0.434419	0.259841	0.291899	0.915375	0.386335	0.378684	0.0375364	0.0050673	0.451263	0.195776	0.893945	0.834467	0.0235584	0.190567	0.139575	2.26909e-11	0.0465344
Unigene0001736	361.264	67.1453	-0.289367	-0.452179	-0.474216	0.45168	0.070265	-0.016935	0.145701	0.698864	0.419122	0.150911	0.711969	-0.018586	0.1432	0.0178836	0.0124539	0.0180261	0.727643	0.933185	0.468364	5.01411e-05	0.0295489	0.452429	3.11418e-05	0.926687
Unigene0002071	634.845	128.051	-0.297979	-0.499449	-0.594765	0.128532	-0.234037	-0.114836	-0.0456842	0.154036	0.20128	0.421469	0.871541	0.685386	0.131142	0.00799268	0.00106795	0.522871	0.240013	0.568431	0.820993	0.443014	0.314057	0.0285571	3.2765e-09	7.97991e-05
Unigene0002243	800.314	126.121	-0.67122	-0.667536	-0.470368	0.444423	0.164094	-0.248042	-0.086745	0.104701	0.00302886	-0.142391	0.844846	0.737726	0.000126796	0.000142456	0.013288	0.0202052	0.413427	0.212221	0.667032	0.603251	0.988037	0.478636	2.98287e-08	1.12805e-05
Unigene0002340	1210.04	164.662	-0.423231	-0.618704	-0.698612	0.185759	-0.0826928	0.0276401	-0.100375	0.275079	0.154692	0.360002	0.910809	0.605159	0.0278308	0.000581377	5.05915e-05	0.35358	0.681765	0.891148	0.618381	0.164931	0.44105	0.0651096	4.26737e-11	0.000824987
Unigene0002381	571.842	99.8073	-0.25283	-0.455581	-0.588571	-0.0131921	-0.233052	0.000603747	-0.195798	0.0289735	0.0954976	0.410463	0.812912	0.733064	0.203241	0.016937	0.00124043	0.947929	0.242054	0.997615	0.327693	0.885929	0.635625	0.0334501	2.57602e-07	1.36712e-05
Unigene0002716	1251.86	141.618	-0.616901	-0.7254	-0.620851	0.451549	0.201127	-0.145555	-0.187695	0.0729928	0.0609585	0.0258807	0.862377	0.833094	0.00060966	1.8596e-05	0.000549188	0.0180636	0.314434	0.468814	0.348495	0.717488	0.76262	0.89804	7.36279e-09	6.94715e-08
Unigene0002899	1371.72	190.19	-0.363966	-0.625727	-0.731252	0.284129	-0.0578951	0.0448452	-0.0215186	0.338104	0.264968	0.340704	0.940916	0.591458	0.0619957	0.000481825	1.47166e-05	0.150913	0.774237	0.82423	0.915158	0.084541	0.181652	0.0820273	2.92736e-13	0.00115725
Unigene0003056	582.546	168.528	-0.461979	-0.559683	-0.488845	0.287861	-0.0965265	0.0514362	0.126036	0.170605	0.27311	-0.0320536	0.912216	0.83164	0.0152683	0.00240126	0.00966842	0.145388	0.631971	0.798884	0.531042	0.394878	0.168098	0.873894	3.52577e-11	7.67831e-08
Unigene0003057	623.448	159.615	-0.482773	-0.576935	-0.504904	0.254424	-0.074625	0.0330229	0.0653852	0.1198	0.146732	-0.0321238	0.896545	0.879874	0.0107537	0.00163036	0.00723039	0.20031	0.711434	0.870111	0.745922	0.551715	0.465187	0.873619	2.51861e-10	1.4849e-09
Unigene0003111	531.217	199.75	-0.478155	-0.521909	-0.433191	0.223341	-0.178896	-0.0350035	0.0722457	0.214968	0.159802	-0.00880803	0.949746	0.710786	0.0116454	0.00523459	0.0239995	0.262792	0.371956	0.862392	0.720265	0.281568	0.425916	0.965221	4.06135e-14	3.25438e-05
Unigene0003112	445.963	168.035	-0.496976	-0.502749	-0.398946	0.183984	-0.205725	0.13718	0.156383	0.217235	0.170591	-0.0598535	0.920875	0.658296	0.00835987	0.00752381	0.039268	0.35828	0.303263	0.495039	0.43601	0.276401	0.394917	0.766805	1.00976e-11	0.000189467
Unigene0003113	421.166	158.408	-0.49117	-0.499941	-0.385521	0.197246	-0.198816	0.133176	0.172296	0.178945	0.156423	-0.0965983	0.90574	0.710655	0.00927779	0.00792128	0.0470372	0.324057	0.320142	0.507832	0.39014	0.371821	0.435892	0.631717	8.27996e-11	3.27029e-05
Unigene0003222	340.624	79.3304	-0.41042	-0.517764	-0.489971	0.284099	-0.132009	0.0700162	0.25459	0.32486	0.295582	0.116527	0.813436	0.498848	0.0334705	0.00567193	0.00947758	0.150957	0.511591	0.728572	0.200006	0.098262	0.134421	0.562713	2.49485e-07	0.00808061
Unigene0003278	1408.81	170.026	-0.554588	-0.724868	-0.686723	0.495949	0.129476	-0.014948	0.000480194	0.324589	0.319919	0.149678	0.918377	0.640043	0.00268163	1.89902e-05	7.62859e-05	0.00851652	0.519797	0.94101	0.998103	0.0985592	0.103786	0.456175	1.46895e-11	0.000323895
Unigene0003598	1367.22	127.692	-0.711237	-0.764666	-0.586859	0.535233	0.265352	-0.124864	0.00691211	0.172591	0.0967496	-0.123043	0.843656	0.798031	3.20032e-05	3.41747e-06	0.00129214	0.00401704	0.180997	0.534898	0.972704	0.389316	0.63118	0.540918	3.25963e-08	6.15005e-07
Unigene0003663	1081.51	176.136	-0.395582	-0.629964	-0.66703	0.452489	0.0683585	-0.00695711	0.0303481	0.514882	0.327101	0.170211	0.924941	0.44081	0.0411111	0.000429257	0.000144733	0.0177957	0.734768	0.972526	0.880555	0.00599383	0.09583	0.395987	5.34095e-12	0.0213679
Unigene0003893	352.379	91.6613	-0.135515	-0.29713	-0.453554	-0.0974537	-0.477929	0.286635	0.177607	0.334479	0.238083	0.387446	0.810527	0.312231	0.50034	0.132297	0.0174958	0.628686	0.0116905	0.147186	0.375468	0.0881431	0.231749	0.045854	2.97646e-07	0.112839
Unigene0003894	314.988	109.027	-0.203737	-0.334735	-0.422704	0.0072755	-0.437778	0.275503	0.23206	0.327623	0.304061	0.263121	0.851162	0.379108	0.308062	0.0878848	0.0280462	0.97127	0.0223855	0.164254	0.244122	0.0952697	0.123084	0.184829	1.8394e-08	0.0511532
Unigene0003955	716.609	149.889	-0.199292	-0.466677	-0.619926	0.204951	-0.180397	0.113415	0.0283681	0.483274	0.422469	0.357049	0.901484	0.404803	0.318962	0.0141312	0.000562861	0.305127	0.36789	0.573259	0.888298	0.0106604	0.0281431	0.0675062	1.40457e-10	0.0362161
Unigene0004041	273.952	58.3437	-0.125198	-0.277787	-0.420674	-0.205199	-0.485172	0.446476	0.214901	0.0557293	0.138366	0.256305	0.715606	0.600925	0.533795	0.160644	0.02889	0.304529	0.0103133	0.0195681	0.281721	0.782479	0.491282	0.196889	2.71609e-05	0.000917429
Unigene0004273	1365.01	147.472	-0.63294	-0.717789	-0.652198	0.299831	0.0519721	-0.201439	-0.177545	0.037916	0.0158804	0.229244	0.87711	0.819528	0.000395416	2.4995e-05	0.000227523	0.128649	0.796831	0.313667	0.375636	0.851063	0.937337	0.250053	1.94292e-09	1.70651e-07
Unigene0004489	1433.38	152.246	-0.67516	-0.749346	-0.635343	0.447738	0.186976	-0.227004	-0.177235	0.181065	0.0528498	0.105867	0.877747	0.712426	0.000111748	6.8629e-06	0.000369812	0.0191844	0.35038	0.254838	0.376484	0.366088	0.793472	0.599199	1.8273e-09	3.0614e-05
Unigene0004639	1678.2	140.814	-0.348898	-0.625235	-0.785133	0.200427	-0.134591	0.0957225	-0.00557556	0.28312	0.248053	0.558545	0.886347	0.546282	0.0744768	0.000488278	1.2364e-06	0.316156	0.503293	0.634825	0.977981	0.152432	0.212199	0.00246162	7.70501e-10	0.00319881
Unigene0004700	543.329	195.75	-0.463589	-0.525125	-0.457026	0.205087	-0.191939	-0.00539602	0.0352614	0.138633	0.148231	0.0497059	0.944726	0.745481	0.0148704	0.00491526	0.0165474	0.304797	0.337504	0.97869	0.861388	0.490439	0.460589	0.80552	1.29924e-13	8.12013e-06
Unigene0004762	1414.75	146.06	-0.516238	-0.710286	-0.701717	0.54463	0.186066	-0.0235854	0.148961	0.63812	0.404822	0.161223	0.882016	0.370651	0.00584052	3.31532e-05	4.52991e-05	0.00331122	0.35277	0.907042	0.45836	0.000342037	0.0362066	0.421759	1.20015e-09	0.057008
Unigene0004820	1859.83	175.697	-0.503604	-0.715779	-0.774772	0.351988	0.0328078	0.0145063	-0.0245292	0.3621	0.221331	0.392034	0.920524	0.504222	0.00740625	2.69826e-05	2.09578e-06	0.0717722	0.87095	0.94275	0.903339	0.0634468	0.267223	0.0431293	1.06515e-11	0.00732224
Unigene0004898	1158.65	146.64	-0.374793	-0.601881	-0.712323	0.282424	-0.0997127	-0.0128664	0.0377054	0.418534	0.408422	0.506086	0.892929	0.422167	0.0540788	0.000895811	3.07319e-05	0.153485	0.620712	0.949213	0.851881	0.0298014	0.0344272	0.0070736	3.79205e-10	0.0282674
Unigene0005030	108.005	57.1051	-0.224571	-0.202361	-0.113375	0.131113	-0.239096	-0.292164	-0.0941782	0.327549	0.0736564	-0.0772274	0.740361	0.280743	0.260103	0.311412	0.573394	0.514487	0.22971	0.139199	0.640322	0.0953493	0.715025	0.701816	1.0101e-05	0.156054
Unigene0005075	1267.94	164.702	-0.467143	-0.674959	-0.687245	0.441037	0.0739502	0.180222	0.161711	0.489674	0.320556	0.102459	0.918055	0.469481	0.0140225	0.000112476	7.49518e-05	0.0212934	0.713935	0.368361	0.420334	0.0095276	0.103062	0.611075	1.5402e-11	0.0134867
Unigene0005128	104.835	25.7679	-0.252492	-0.310329	-0.278483	0.0874806	-0.250636	0.270245	0.381337	-0.0341132	0.422465	-0.0246746	0.589633	0.724737	0.203866	0.115166	0.159555	0.664371	0.207323	0.172784	0.0496917	0.865861	0.0281445	0.902769	0.00120924	1.90884e-05
Unigene0005130	448.956	156.512	-0.278898	-0.435751	-0.468423	0.112501	-0.305275	0.179751	0.249821	0.21447	0.306145	0.0694704	0.90399	0.765251	0.158907	0.0230875	0.0137271	0.576373	0.12152	0.369637	0.208853	0.282712	0.120408	0.73061	1.03205e-10	3.32415e-06
Unigene0005159	507.918	179.645	-0.401508	-0.488231	-0.454123	0.236809	-0.225308	0.00902401	0.294956	0.446865	0.326778	0.0625834	0.93773	0.519089	0.0379084	0.00977376	0.0173376	0.23433	0.258502	0.964369	0.135287	0.0194492	0.0961778	0.756478	5.54668e-13	0.00552885
Unigene0005207	1351.02	209.53	-0.536355	-0.689523	-0.67684	0.314445	-0.0272307	-0.124426	-0.007245	0.247316	0.171648	0.228787	0.954655	0.759746	0.00392652	6.93703e-05	0.00010583	0.110174	0.892751	0.536342	0.97139	0.213606	0.391952	0.251026	1.15416e-14	4.29888e-06
Unigene0005269	660.52	158.411	-0.433728	-0.581085	-0.544513	0.329178	-0.0424341	-0.154466	-0.02567	0.198607	0.17925	0.0775088	0.907733	0.749525	0.0238055	0.00148064	0.0033193	0.0936166	0.833547	0.441724	0.898866	0.320661	0.370994	0.700779	6.40994e-11	6.80919e-06
Unigene0005332	949.274	193.245	-0.473359	-0.627734	-0.60808	0.335415	0.0332041	-0.167709	-0.142267	0.296856	0.125761	0.110897	0.937883	0.68196	0.0126357	0.000456262	0.000766032	0.0872017	0.869405	0.40307	0.479023	0.132671	0.531942	0.581856	5.38296e-13	8.9461e-05
Unigene0005509	863.506	122.18	-0.315604	-0.495318	-0.645768	-0.0425026	-0.31665	0.0385904	-0.144325	0.0903979	0.0941479	0.592191	0.850326	0.560764	0.108798	0.00861381	0.000274778	0.833282	0.107567	0.848444	0.47262	0.653854	0.64043	0.00113691	1.96345e-08	0.00234513
Unigene0005559	557.958	167.795	-0.524827	-0.567331	-0.44273	0.377628	-0.0391672	-0.0418596	0.11236	0.310846	0.235572	-0.0586141	0.914394	0.621033	0.00494414	0.00202776	0.0207434	0.0521421	0.846205	0.83577	0.576855	0.114529	0.236854	0.771506	2.60654e-11	0.000546532
Unigene0005564	341.242	105.678	-0.491909	-0.500798	-0.371813	0.287494	-0.121224	0.114532	0.299662	0.236024	0.385033	-0.110884	0.834507	0.699066	0.00915652	0.00779819	0.0561742	0.145925	0.546962	0.569464	0.128875	0.235931	0.0473409	0.581901	6.29761e-08	4.97837e-05
Unigene0005565	800.169	166.006	-0.5821	-0.637288	-0.5402	0.285791	-0.0487726	0.0755563	0.148681	0.227587	0.177701	-0.0117919	0.913627	0.764355	0.00144586	0.000350157	0.00362947	0.148434	0.809104	0.707987	0.459213	0.253588	0.375211	0.95345	2.9019e-11	3.4679e-06
Unigene0005631	1323.91	131.968	-0.486347	-0.684095	-0.711699	0.421317	0.15532	-0.0218751	-0.107943	0.437222	0.214237	0.246995	0.863534	0.418443	0.0101032	8.33255e-05	3.1457e-05	0.0286206	0.439172	0.913757	0.592015	0.0225762	0.283246	0.214218	6.66838e-09	0.0298406
Unigene0005634	1122.08	221.246	-0.394425	-0.619187	-0.667241	0.332875	-0.0777028	-0.0469358	0.0424091	0.342575	0.33363	0.252526	0.972454	0.68811	0.0417608	0.000574003	0.00014378	0.0897724	0.700064	0.816171	0.833643	0.0802545	0.0890023	0.203804	2.50114e-17	7.27882e-05
Unigene0005646	955.011	144.101	-0.442888	-0.626095	-0.639392	0.277428	0.0120194	-0.11919	-0.225493	0.107282	0.0879394	0.219211	0.877853	0.819307	0.0206927	0.000477047	0.000329945	0.161207	0.952553	0.553755	0.258099	0.594299	0.662713	0.27195	1.80859e-09	1.7306e-07
Unigene0005690	239.431	75.4944	-0.189094	-0.294316	-0.350947	0.129725	-0.334447	0.1639	0.388835	0.577196	0.478123	0.187443	0.769276	0.131022	0.34485	0.136176	0.0726749	0.518986	0.0881749	0.413987	0.0450155	0.00162058	0.0116517	0.349155	2.74243e-06	0.514779
Unigene0005693	257.145	83.9648	-0.236288	-0.329569	-0.389712	0.0678828	-0.339088	0.143937	0.27167	0.484133	0.286854	0.23421	0.79297	0.193015	0.235392	0.0932047	0.0444917	0.736549	0.0835834	0.473823	0.170442	0.0105021	0.146864	0.239655	8.13566e-07	0.334751
Unigene0005888	742.056	164.963	-0.385415	-0.560795	-0.587963	0.287335	-0.198077	0.227958	0.33736	0.343528	0.443105	0.189169	0.925318	0.587036	0.0471034	0.00234355	0.00125858	0.146158	0.321981	0.252793	0.0852707	0.0793624	0.0206233	0.344655	5.02539e-12	0.00128672
Unigene0005913	1071.72	173.53	-0.311066	-0.553531	-0.69053	0.184581	-0.22364	0.159359	0.151573	0.422486	0.361252	0.441288	0.926417	0.444776	0.114259	0.00274316	6.70234e-05	0.356696	0.262136	0.427216	0.450426	0.0281359	0.0641147	0.0212111	4.20036e-12	0.0200944
Unigene0006046	1928.25	197.616	-0.584498	-0.770095	-0.732564	0.522332	0.132915	-0.047907	0.0771187	0.331803	0.273521	0.167591	0.942047	0.640079	0.00136656	2.63597e-06	1.39529e-05	0.00519169	0.508671	0.812433	0.702217	0.0908745	0.167434	0.403405	2.31334e-13	0.00032356
Unigene0006173	593.142	144.788	-0.332668	-0.510655	-0.554584	0.312458	-0.0347947	-0.127839	-0.11471	0.470102	0.22271	0.224539	0.881893	0.347143	0.089985	0.00649397	0.00268185	0.112563	0.863205	0.525132	0.56886	0.0133475	0.264177	0.260172	1.21507e-09	0.076047
Unigene0006215	117.693	23.524	-0.22784	-0.309155	-0.37891	0.0994299	-0.245956	0.0485082	0.267864	0.497711	0.292948	0.368007	0.584591	-0.0275054	0.253045	0.116618	0.0512851	0.621708	0.216216	0.810121	0.176747	0.00824924	0.138093	0.0589421	0.00136357	0.891675
Unigene0006325	691.608	104.366	-0.642453	-0.648859	-0.444302	0.505125	0.198265	-0.25508	-0.0914555	0.0890119	0.0306453	-0.153006	0.806567	0.679876	0.000302355	0.000251083	0.0202435	0.0072009	0.321513	0.199112	0.650057	0.658842	0.879394	0.446104	3.76727e-07	9.58301e-05
Unigene0006342	182.359	59.4599	-0.11303	-0.311599	-0.369001	0.265612	-0.189273	0.0790197	0.204949	0.404203	0.520516	0.0848579	0.776222	0.383292	0.574569	0.113608	0.0582087	0.180553	0.344383	0.695219	0.305131	0.0365197	0.00537829	0.673879	1.94991e-06	0.0484373
Unigene0006345	452.871	179.414	-0.300054	-0.421343	-0.453323	0.0514063	-0.347926	0.0358782	0.114119	0.210927	0.215084	0.145984	0.936197	0.688864	0.128351	0.0286098	0.0175604	0.798998	0.0753433	0.858987	0.570864	0.290928	0.281303	0.46749	7.4543e-13	7.09472e-05
Unigene0006492	1277.16	192.946	-0.447805	-0.661261	-0.690567	0.364418	0.0497095	-0.0744639	-0.167952	0.242906	0.160678	0.220905	0.938142	0.680583	0.0191642	0.000173077	6.69388e-05	0.0616478	0.805506	0.712031	0.402378	0.222147	0.42335	0.268169	5.1159e-13	9.3626e-05
Unigene0006493	1454.06	206.967	-0.437495	-0.670295	-0.720005	0.366696	0.0473359	-0.0527467	-0.146806	0.309349	0.220653	0.262498	0.950866	0.643929	0.0224824	0.000130577	2.2955e-05	0.0599192	0.81463	0.793867	0.46496	0.116378	0.268728	0.18591	3.08306e-14	0.000289789
Unigene0006494	1398.63	179.545	-0.48563	-0.700277	-0.69109	0.476526	0.150382	-0.106641	-0.154774	0.244829	0.188847	0.15152	0.919925	0.702443	0.0102309	4.76892e-05	6.57493e-05	0.0119743	0.454036	0.596518	0.440804	0.218395	0.345491	0.450586	1.16617e-11	4.41358e-05
Unigene0006495	355.882	130.622	-0.395331	-0.432637	-0.396206	0.0305811	-0.374568	0.0607577	0.27041	0.0831725	0.175573	0.0980371	0.869531	0.76903	0.0412513	0.0242006	0.0407641	0.879644	0.0542347	0.76338	0.172512	0.680015	0.381048	0.626623	3.93367e-09	2.77517e-06
Unigene0006498	788.017	169.008	-0.47074	-0.599541	-0.597047	0.249128	-0.0884192	-0.100778	-0.0271054	0.272779	0.193359	0.218046	0.925417	0.657438	0.0132054	0.000949537	0.00100987	0.210161	0.66098	0.616967	0.893242	0.168635	0.333873	0.274569	4.94488e-12	0.000194455
Unigene0006634	1134.2	201.427	-0.524596	-0.648162	-0.645971	0.212234	-0.107878	0.0959414	0.0418703	0.250556	0.148127	0.207421	0.951943	0.692996	0.00496668	0.000256266	0.000273166	0.28788	0.592241	0.634048	0.835728	0.207472	0.460909	0.299206	2.35081e-14	6.15701e-05
Unigene0006635	1337.77	215.002	-0.579362	-0.702939	-0.661883	0.355667	-5.64574e-05	0.0635852	0.0875798	0.301957	0.26881	0.149398	0.964	0.689566	0.00154128	4.3355e-05	0.000169806	0.0686514	0.999777	0.752698	0.664012	0.12583	0.175165	0.457028	6.78247e-16	6.92689e-05
Unigene0006638	1349.3	220.775	-0.599382	-0.716178	-0.646137	0.416252	0.0399115	0.0274644	0.0697986	0.315335	0.221487	0.0931477	0.964098	0.663194	0.000953283	2.65776e-05	0.000271852	0.0307986	0.843318	0.891836	0.729384	0.109116	0.266877	0.644	6.55961e-16	0.000163079
Unigene0006653	1582.73	171.903	-0.574954	-0.745836	-0.705281	0.487095	0.155222	-0.0316498	0.0656459	0.417767	0.212632	0.118323	0.918924	0.602181	0.00170632	7.99645e-06	3.98359e-05	0.00997134	0.439465	0.87547	0.744941	0.030134	0.286955	0.556664	1.3546e-11	0.000889106
Unigene0006672	244.755	59.4063	-0.391822	-0.415137	-0.368359	-0.0445226	-0.237401	-0.0276413	-0.0895325	-0.230625	-0.09546	0.0746238	0.702201	0.946822	0.0432521	0.0312958	0.0586814	0.825475	0.233129	0.891143	0.656967	0.247133	0.635758	0.711438	4.45197e-05	8.10445e-14
Unigene0006794	468.258	119.627	-0.234137	-0.44256	-0.531066	0.0889004	-0.165027	0.0279369	-0.165157	0.14478	0.100217	0.159159	0.850912	0.729319	0.239807	0.0207982	0.00436877	0.659245	0.410741	0.889986	0.410365	0.471211	0.618936	0.427804	1.87562e-08	1.59091e-05
Unigene0006795	496.394	149.074	-0.301395	-0.48554	-0.50889	0.203419	-0.137633	-0.0393914	-0.119515	0.112151	0.11754	0.0988583	0.894095	0.80179	0.12657	0.0102471	0.0067129	0.308833	0.493601	0.845335	0.552669	0.577567	0.559296	0.623723	3.32879e-10	4.97044e-07
Unigene0006796	500.062	94.0799	-0.300904	-0.514922	-0.567337	0.240244	-0.000557958	0.0488609	-0.134664	0.204429	0.203472	0.116561	0.822304	0.708376	0.12722	0.00598931	0.00202747	0.227412	0.997796	0.808765	0.503058	0.306387	0.308705	0.562597	1.42862e-07	3.55759e-05
Unigene0006797	413.21	118.856	-0.254673	-0.466047	-0.497074	0.287764	-0.0748621	0.0219194	-0.0746639	0.203267	0.243413	0.0524376	0.867154	0.708066	0.199855	0.0142797	0.00834506	0.145529	0.710556	0.913583	0.71129	0.309204	0.221153	0.795049	4.86358e-09	3.59832e-05
Unigene0006798	317.399	102.369	-0.128177	-0.359561	-0.469884	0.0619345	-0.23904	0.0482697	-0.129596	0.12639	0.169592	0.15473	0.831725	0.728098	0.524027	0.0654633	0.0133963	0.758929	0.229822	0.811038	0.519406	0.529878	0.397732	0.440936	7.63394e-08	1.67068e-05
Unigene0007096	739.319	119.802	-0.289824	-0.473009	-0.616495	-0.0327593	-0.274771	-0.0731654	-0.234256	0.0804203	0.0970178	0.54361	0.844175	0.637605	0.14254	0.0127106	0.000616189	0.87114	0.165423	0.716847	0.239561	0.690078	0.63023	0.00338234	3.13623e-08	0.000347044
Unigene0007349	876.822	214.307	-0.467495	-0.608658	-0.577626	0.319895	-0.0167152	-0.167858	-0.117821	0.250553	0.129601	0.0959997	0.958108	0.716159	0.0139407	0.000754807	0.00160457	0.103814	0.93405	0.402646	0.55835	0.207479	0.51939	0.633841	4.36872e-15	2.65968e-05
Unigene0007554	282.722	54.6436	-0.0764997	-0.311384	-0.412032	0.346051	-0.0197172	0.0105768	0.139986	0.801715	0.427366	0.112041	0.691359	-0.0333307	0.704501	0.11387	0.0327138	0.0770375	0.922238	0.958242	0.486173	4.99177e-07	0.0261839	0.577945	6.51445e-05	0.868911
Unigene0007556	335.963	70.721	-0.141032	-0.363145	-0.433909	0.403093	-0.00217919	-0.00792364	0.142914	0.789892	0.45195	0.108924	0.731929	0.00474844	0.482889	0.0626307	0.0237407	0.0370865	0.991393	0.968711	0.477005	9.60927e-07	0.0179489	0.588635	1.43179e-05	0.981247
Unigene0007582	824.588	179.23	-0.535304	-0.628681	-0.551077	0.294005	-0.0108455	-0.123527	-0.0962213	0.104083	0.0584204	0.0294725	0.916919	0.847498	0.00401122	0.000444622	0.00289076	0.136611	0.957182	0.539312	0.633054	0.605401	0.772241	0.883978	1.81807e-11	2.44124e-08
Unigene0007584	550.646	194.023	-0.493441	-0.534955	-0.445904	0.218995	-0.138793	-0.129472	-0.010135	0.229345	0.105216	0.00425222	0.94264	0.728437	0.0089092	0.00403974	0.0197441	0.272433	0.489931	0.519809	0.959985	0.249839	0.601459	0.983206	2.04092e-13	1.6482e-05
Unigene0007585	598.752	125.473	-0.258245	-0.451787	-0.577264	0.00741837	-0.30523	-0.120203	-0.160724	0.0828089	0.148445	0.479882	0.860188	0.694982	0.193403	0.0179954	0.00161803	0.970706	0.121578	0.550367	0.423215	0.681341	0.459935	0.0113049	8.85706e-09	5.74672e-05
Unigene0007787	131.28	46.3535	-0.10486	-0.225019	-0.300218	-0.0963093	-0.417545	0.563413	0.0527528	-0.0225869	0.108176	0.0521124	0.708671	0.529234	0.602698	0.259129	0.128132	0.632742	0.0302303	0.00221232	0.793844	0.910962	0.591211	0.796294	3.51918e-05	0.00453153
Unigene0007789	172.629	60.1854	-0.121677	-0.247012	-0.338012	-0.136925	-0.436442	0.48729	-0.0250083	-0.0410643	0.051042	0.130501	0.747944	0.574089	0.545452	0.214186	0.0846312	0.495849	0.0228459	0.00993722	0.90146	0.83885	0.800394	0.516468	7.29716e-06	0.00174042
Unigene0007791	250.423	83.711	-0.129032	-0.272103	-0.385863	-0.16295	-0.452496	0.375404	-0.0440955	-0.0102652	0.0599079	0.191459	0.788548	0.638603	0.52124	0.169734	0.0468257	0.416736	0.0177938	0.0536566	0.827124	0.959472	0.766599	0.338736	1.03249e-06	0.000337399
Unigene0007879	220.085	53.068	-0.104756	-0.250978	-0.307504	0.079634	-0.39726	0.496002	0.584505	0.341888	0.508287	-0.00633103	0.711142	0.439475	0.60306	0.206684	0.118687	0.692962	0.0401835	0.00850827	0.00136632	0.080902	0.00678911	0.974998	3.21154e-05	0.0218111
Unigene0007880	191.91	39.0304	-0.063308	-0.192735	-0.251643	0.0292201	-0.427745	0.547372	0.622622	0.340492	0.484271	-0.0429628	0.654028	0.371346	0.753744	0.335466	0.205443	0.884965	0.0260373	0.00312641	0.000523831	0.0822304	0.0104768	0.831502	0.000215456	0.0565082
Unigene0007933	281.113	94.9459	-0.31637	-0.374495	-0.381617	-0.104026	-0.362885	0.147809	-0.0347407	-0.146403	0.00128786	0.114432	0.79184	0.868753	0.107895	0.0542851	0.0495107	0.605601	0.0628329	0.461883	0.863416	0.466201	0.994913	0.569801	8.65093e-07	4.21844e-09
Unigene0008008	943.366	147.921	-0.519554	-0.66546	-0.601536	0.523957	0.181657	-0.1951	-0.0428299	0.413379	0.330327	0.0659401	0.887291	0.557509	0.0054794	0.000152009	0.000903561	0.00502931	0.364497	0.329455	0.832016	0.0320923	0.0924087	0.743836	6.97914e-10	0.00251768
Unigene0008043	336.64	102.791	-0.378921	-0.45282	-0.389798	0.25974	-0.222602	0.0793276	0.463725	0.304802	0.476821	-0.0233512	0.837236	0.634973	0.0512777	0.0177022	0.0444406	0.190746	0.264415	0.694087	0.0148373	0.122128	0.0119141	0.907961	5.19643e-08	0.000373653
Unigene0008044	217.779	41.9442	-0.205544	-0.338054	-0.399128	0.185577	-0.287039	0.113984	0.502652	0.474234	0.727811	0.25012	0.70765	0.306626	0.303699	0.0845898	0.03917	0.354061	0.146592	0.571322	0.0075373	0.01245	1.68993e-05	0.208292	3.65371e-05	0.119797
Unigene0008200	223.75	63.6046	-0.325844	-0.369753	-0.345041	0.120247	-0.305781	0.243362	0.523034	0.465657	0.37853	0.0407869	0.764822	0.373298	0.0971886	0.0576593	0.0779621	0.550219	0.120873	0.221253	0.00512097	0.0143721	0.0515379	0.839925	3.39228e-06	0.0551223
Unigene0008414	758.099	154.302	-0.431348	-0.595666	-0.567463	0.439135	0.0742236	-0.207938	-0.170048	0.279369	0.17171	0.142835	0.892567	0.549156	0.0246739	0.00104467	0.00202178	0.0219252	0.712921	0.297977	0.396447	0.158176	0.391778	0.477252	3.94773e-10	0.00301095
Unigene0008587	647.218	148.143	-0.498009	-0.596563	-0.527102	0.377215	-0.0694171	0.00193764	0.191791	0.297494	0.290351	0.0768932	0.897251	0.5685	0.00820485	0.00102194	0.00472734	0.0524209	0.730809	0.992347	0.337882	0.131801	0.141783	0.703049	2.32091e-10	0.00197529
Unigene0008686	983.887	137.409	-0.317984	-0.520035	-0.672246	-0.000516384	-0.298192	0.0452865	-0.0857857	0.155726	0.138839	0.568156	0.875479	0.573997	0.106012	0.00542866	0.000122716	0.99796	0.130854	0.822527	0.670509	0.437963	0.489788	0.00199061	2.27009e-09	0.00174408
Unigene0008788	127.216	21.804	-0.27579	-0.428745	-0.413933	0.338606	0.112628	0.0230126	-0.0119022	0.371316	0.24384	-0.0797421	0.647805	0.476045	0.163797	0.0256529	0.0318396	0.0840511	0.57594	0.90929	0.953015	0.0565296	0.22032	0.692565	0.000258958	0.0120729
Unigene0008811	2366.61	164.15	-0.608971	-0.813078	-0.772382	0.638964	0.279727	0.00837921	0.0856609	0.482429	0.338481	0.138581	0.898481	0.479435	0.000748801	2.55008e-07	2.35798e-06	0.000333967	0.15762	0.966913	0.670962	0.010818	0.0841727	0.490603	2.01027e-10	0.0113921
Unigene0009203	1696.91	105.056	-0.703393	-0.799759	-0.633257	0.640863	0.406122	-0.236643	-0.115985	0.180961	0.079204	-0.0911027	0.797834	0.732315	4.26517e-05	5.57939e-07	0.00039195	0.000316422	0.0355554	0.234667	0.564542	0.36637	0.694541	0.651323	6.21828e-07	1.40951e-05
Unigene0009204	1438.43	89.7081	-0.686145	-0.775969	-0.596853	0.657046	0.405503	-0.234267	-0.106564	0.128379	0.0804821	-0.117482	0.768192	0.73174	7.77864e-05	1.97466e-06	0.00101469	0.000196778	0.0358644	0.239538	0.596783	0.523368	0.689851	0.559491	2.88944e-06	1.4428e-05
Unigene0009225	1403.78	171.742	-0.450006	-0.653387	-0.716979	0.207299	-0.0799754	-0.0162498	-0.155303	0.0793457	0.119991	0.369454	0.91243	0.794615	0.0185107	0.000219613	2.57795e-05	0.299496	0.691709	0.935883	0.439224	0.694021	0.551077	0.0578769	3.42389e-11	7.43465e-07
Unigene0009243	1282.03	218.825	-0.508971	-0.685726	-0.657085	0.466067	0.0930785	-0.0438262	-0.00696075	0.407313	0.227527	0.0963005	0.959852	0.554243	0.00670276	7.8892e-05	0.000196546	0.0142749	0.644247	0.828165	0.972512	0.0349677	0.253716	0.632773	2.59245e-15	0.0027016
Unigene0009281	1362.39	159.008	-0.625234	-0.74225	-0.638799	0.525805	0.17326	-0.171873	0.0136801	0.261412	0.171063	0.0696553	0.893927	0.650101	0.000488286	9.3249e-06	0.00033553	0.00484991	0.387452	0.391322	0.946006	0.187805	0.39359	0.729919	3.39209e-10	0.000242079
Unigene0009364	694.567	152.008	-0.268994	-0.537121	-0.584525	0.427663	0.046083	0.0342473	-0.0925751	0.414755	0.262401	0.0442481	0.906485	0.516792	0.174858	0.00386578	0.00136568	0.026069	0.819456	0.865338	0.646047	0.0314677	0.186078	0.826535	7.52951e-11	0.0057788
Unigene0009485	444.667	137.446	-0.197485	-0.368707	-0.49467	0.0412929	-0.354354	0.018435	-0.00239089	0.39015	0.228774	0.408168	0.877232	0.322496	0.323459	0.0584247	0.00871486	0.837964	0.0697528	0.927281	0.990557	0.0442324	0.251052	0.0345503	1.92027e-09	0.100876
Unigene0009815	2008.57	179.515	-0.56894	-0.758808	-0.768203	0.416429	0.0785151	0.0616406	0.137149	0.396411	0.30346	0.257489	0.933197	0.603052	0.00195588	4.48818e-06	2.88785e-06	0.0307207	0.697074	0.76004	0.495138	0.0406504	0.123863	0.194756	1.30219e-12	0.00086992
Unigene0009826	1488.72	157.909	-0.372928	-0.609776	-0.751176	0.14841	-0.178643	0.0137724	-0.0551412	0.220529	0.25167	0.571551	0.902692	0.601656	0.0553828	0.000733513	6.33105e-06	0.460044	0.372644	0.945642	0.784721	0.269005	0.205393	0.00184391	1.21183e-10	0.00090085
Unigene0009865	1156.51	128.632	-0.589929	-0.721962	-0.605997	0.627257	0.219359	-0.0556668	0.27879	0.478347	0.416944	-0.065529	0.867505	0.590736	0.00120068	2.12792e-05	0.000807683	0.000462225	0.271617	0.782717	0.159076	0.0116072	0.0304934	0.745381	4.7151e-09	0.00117758
Unigene0009896	95.5515	21.0958	0.0797513	-0.162845	-0.354082	-0.0260426	-0.387663	0.223752	0.147497	0.19791	0.483596	0.3052	0.615139	0.419733	0.692531	0.417041	0.069983	0.897405	0.0457223	0.26189	0.462839	0.322399	0.0106008	0.121616	0.000638459	0.029288
Unigene0009922	805.426	175.681	-0.314146	-0.55045	-0.615189	0.366459	-0.0489248	-0.0214293	-0.0502764	0.426461	0.271797	0.246288	0.923431	0.425224	0.110531	0.00292951	0.000637625	0.0600974	0.80852	0.915509	0.80333	0.0265376	0.170234	0.215575	6.79357e-12	0.0270267
Unigene0010003	826.341	156.393	-0.493748	-0.619344	-0.601785	0.370351	-0.00326103	-0.127781	-0.0410304	0.36657	0.21546	0.271447	0.895151	0.441872	0.0088604	0.000571614	0.000897953	0.0572248	0.98712	0.525322	0.838981	0.0600143	0.280441	0.170808	2.95399e-10	0.0210206
Unigene0010019	2372.98	132.944	-0.708372	-0.848862	-0.718312	0.722607	0.38373	-0.0407592	0.150911	0.430898	0.321044	-0.0308341	0.855395	0.568076	3.55812e-05	2.19894e-08	2.44992e-05	2.07506e-05	0.0481595	0.840032	0.452428	0.0248408	0.102508	0.878656	1.31363e-08	0.00199418
Unigene0010136	1210.71	154.527	-0.451491	-0.639862	-0.699852	0.22355	-0.0603665	0.0901231	-0.0141861	0.244112	0.203362	0.304363	0.904449	0.672088	0.0180802	0.000325569	4.84156e-05	0.262334	0.764861	0.654842	0.944012	0.219788	0.308972	0.122693	9.74552e-11	0.000123336
Unigene0010151	632.859	165.749	-0.534822	-0.594653	-0.463986	0.427798	-0.00678662	0.0181544	0.227471	0.331088	0.301729	-0.118661	0.914179	0.656221	0.00405062	0.00107087	0.0147736	0.0260168	0.973199	0.928385	0.253836	0.091616	0.12613	0.55553	2.68646e-11	0.000201737
Unigene0010153	591.49	185.762	-0.517355	-0.564227	-0.449378	0.331583	-0.0460728	-0.0716677	0.0734171	0.29799	0.168853	-0.0885553	0.936536	0.662992	0.00571674	0.00217285	0.0186955	0.0911019	0.819495	0.722416	0.715913	0.131127	0.399822	0.660489	6.98704e-13	0.000164102
Unigene0010192	122.545	36.3366	-0.300877	-0.344594	-0.317552	0.0475477	-0.250938	0.0231951	0.238744	0.0118175	0.371831	0.0549125	0.662449	0.77685	0.127256	0.0783731	0.106514	0.813815	0.206757	0.908574	0.230416	0.953349	0.0561613	0.785593	0.000166873	1.88952e-06
Unigene0010357	370.009	103.623	-0.0837663	-0.315806	-0.4606	0.0302225	-0.390913	0.367957	0.322507	0.399829	0.371819	0.17057	0.83793	0.471321	0.677851	0.108559	0.0156158	0.881046	0.043783	0.0589788	0.100865	0.0387948	0.0561694	0.394976	4.9455e-08	0.0130772
Unigene0010421	379.676	92.1865	-0.211877	-0.412936	-0.461322	0.399535	-0.0280935	-0.015311	0.124712	0.70319	0.442319	0.133596	0.790715	0.11558	0.288711	0.0322957	0.0154331	0.038952	0.889373	0.93958	0.535397	4.29651e-05	0.0208758	0.506481	9.19321e-07	0.565912
Unigene0010482	545.985	178.944	-0.515882	-0.554735	-0.441545	0.297303	-0.0866743	-0.0620423	0.0387615	0.234603	0.14111	-0.034329	0.926018	0.689145	0.00588041	0.00267316	0.0211271	0.132061	0.667288	0.758521	0.84778	0.238845	0.482644	0.86502	4.48436e-12	7.02709e-05
Unigene0010494	921.647	131.181	-0.367609	-0.567961	-0.661737	0.221252	-0.0340227	-0.090046	-0.153074	0.408512	0.17636	0.382777	0.863808	0.434192	0.0592375	0.00199934	0.000170568	0.267398	0.866213	0.655119	0.445901	0.0343837	0.378882	0.0487651	6.51351e-09	0.0236395
Unigene0010564	729.029	153.468	-0.561692	-0.63356	-0.504703	0.421276	0.077842	-0.182623	0.0159834	0.213278	0.147566	-0.0611451	0.888995	0.788897	0.00229786	0.000388665	0.00725728	0.0286376	0.699552	0.361909	0.936932	0.285459	0.462627	0.761914	5.82376e-10	1.01344e-06
Unigene0010701	1991.93	182.557	-0.679843	-0.804546	-0.698498	0.544669	0.217485	0.0280755	0.0653725	0.302412	0.188263	0.00657259	0.921462	0.685311	9.59336e-05	4.23983e-07	5.07955e-05	0.00330851	0.275836	0.889443	0.745969	0.125232	0.347013	0.974044	9.2309e-12	7.99994e-05
Unigene0010792	778.794	145.717	-0.617883	-0.646926	-0.532781	0.360322	-0.00949003	0.0324743	0.176403	0.311792	0.125855	0.03128	0.891263	0.487948	0.000594103	0.000265682	0.00422092	0.0648533	0.96253	0.872252	0.378764	0.113372	0.531634	0.876914	4.55675e-10	0.00982262
Unigene0010823	549.925	158.163	-0.320211	-0.463698	-0.532791	0.131414	-0.24157	0.0638335	0.0755049	0.418641	0.329051	0.287983	0.912465	0.442516	0.103454	0.0148438	0.00422006	0.513513	0.224779	0.751762	0.708177	0.0297556	0.0937505	0.145209	3.40722e-11	0.0208125
Unigene0010825	698.9	201.143	-0.462057	-0.572114	-0.525072	0.361161	-0.0833604	-0.0344533	0.123539	0.428719	0.283534	0.095068	0.949231	0.501499	0.0152487	0.00182052	0.00492044	0.0641866	0.67933	0.864535	0.539274	0.0256626	0.151807	0.637153	4.59969e-14	0.00769861
Unigene0010834	2236.29	185.766	-0.679683	-0.816156	-0.728824	0.512954	0.201782	-0.0832433	0.0238776	0.245219	0.173249	0.0909921	0.922645	0.760557	9.64412e-05	2.1093e-07	1.62284e-05	0.00621773	0.312827	0.679757	0.905895	0.217638	0.387483	0.65172	7.68503e-12	4.14068e-06
Unigene0010836	1609.86	140.202	-0.434292	-0.662653	-0.766056	0.245025	-0.0130057	0.0473346	-0.0845324	0.306426	0.236625	0.426181	0.880958	0.553629	0.0236034	0.000165828	3.19967e-06	0.218014	0.948664	0.814635	0.675062	0.12005	0.234705	0.0266477	1.33393e-09	0.00273743
Unigene0010911	602.464	157.534	-0.389347	-0.526038	-0.534252	0.119497	-0.163434	-0.00114001	-0.150974	-0.0122978	0.0279258	0.132546	0.892949	0.867848	0.0447093	0.00482775	0.00409757	0.552727	0.415333	0.995497	0.452238	0.951455	0.890029	0.509859	3.78375e-10	4.57358e-09
Unigene0011180	70.4979	24.4615	-0.401485	-0.292887	-0.117358	0.228034	-0.139158	0.038397	0.284128	0.254019	0.273225	-0.195772	0.630015	0.237218	0.0379206	0.138179	0.559909	0.25263	0.488781	0.849195	0.150915	0.201052	0.167913	0.327758	0.000428663	0.233499
Unigene0011246	1459.54	177.838	-0.409145	-0.642009	-0.742604	0.272744	-0.0610975	0.059715	-0.0024094	0.39488	0.254438	0.391835	0.924359	0.47826	0.0340783	0.000306228	9.18534e-06	0.168692	0.762094	0.767329	0.990484	0.0415041	0.200284	0.0432444	5.86351e-12	0.0116244
Unigene0011307	167.983	41.1571	-0.278757	-0.332757	-0.353367	-0.139133	-0.356509	0.313411	0.240284	-0.0323539	0.0494566	0.0691047	0.65941	0.748629	0.159127	0.0898936	0.0705898	0.48886	0.0679516	0.111412	0.227334	0.872722	0.806477	0.731977	0.000183158	7.08195e-06
Unigene0011456	95.8557	19.5981	-0.0198697	-0.183589	-0.314595	-0.0228761	-0.411237	0.543707	0.345553	0.236517	0.380695	0.166878	0.603004	0.222253	0.921638	0.359329	0.109995	0.909826	0.0330851	0.00337546	0.077492	0.234925	0.0501093	0.405437	0.000870977	0.265185
Unigene0011536	1427.37	179.89	-0.481031	-0.664294	-0.72229	0.239796	-0.0710328	-0.0408858	-0.0910992	0.228173	0.133503	0.417081	0.927393	0.62852	0.0110831	0.00015762	2.10091e-05	0.228307	0.72478	0.839541	0.651335	0.252335	0.506781	0.0304336	3.57398e-12	0.000446579
Unigene0011610	381.14	88.5542	-0.119731	-0.363866	-0.503057	0.246225	-0.203433	0.129357	0.173005	0.607983	0.597902	0.330685	0.805714	0.175446	0.551946	0.062073	0.00748132	0.215697	0.308799	0.520183	0.388161	0.000767935	0.000988817	0.092035	3.96053e-07	0.381398
Unigene0011742	2212.49	136.122	-0.718428	-0.839589	-0.697486	0.672995	0.37118	-0.142778	0.042387	0.339727	0.213839	-0.0274644	0.854708	0.662152	2.43907e-05	4.39019e-08	5.26418e-05	0.000119809	0.0566275	0.477429	0.833729	0.0829655	0.284165	0.891836	1.38836e-08	0.000168407
Unigene0011890	831.496	218.341	-0.418611	-0.57585	-0.589577	0.255923	-0.183677	0.147375	0.192281	0.335961	0.334695	0.164547	0.974685	0.628122	0.0297684	0.00167158	0.00121087	0.19758	0.359097	0.463212	0.336627	0.086657	0.0879246	0.412123	8.80573e-18	0.000451459
Unigene0011947	434.108	125.576	-0.161704	-0.350923	-0.495995	0.0403557	-0.354567	0.00572419	-0.00256227	0.413417	0.274358	0.439003	0.85758	0.27819	0.420357	0.0726955	0.00850945	0.841596	0.0695735	0.977394	0.98988	0.0320751	0.166086	0.0219697	1.09952e-08	0.160013
Unigene0012622	218.956	35.4133	0.0116451	-0.248425	-0.394441	0.294496	-0.141565	0.149508	0.34934	0.765246	0.577212	0.179713	0.632221	-0.0592366	0.954029	0.211493	0.0417519	0.135926	0.481217	0.456692	0.0740849	3.32497e-06	0.00161996	0.369739	0.000403366	0.769144
Unigene0012675	749.334	200.522	-0.397947	-0.545008	-0.580451	0.146657	-0.261312	0.0932505	0.13979	0.232652	0.30667	0.247351	0.955291	0.718927	0.0398082	0.00328517	0.00150271	0.465417	0.18798	0.643632	0.486787	0.242886	0.11974	0.213538	9.70578e-15	2.39279e-05
Unigene0012724	388.109	76.4607	-0.388721	-0.483596	-0.428563	0.392593	-0.105208	0.18359	0.573432	0.591277	0.528865	-0.0148817	0.781063	0.311635	0.0450836	0.0106007	0.0257226	0.0428062	0.601488	0.359327	0.00176672	0.00116231	0.0045649	0.941271	1.52636e-06	0.113564
Unigene0012765	706.648	215.911	-0.40467	-0.542092	-0.543968	0.222348	-0.14417	0.00657683	0.00647774	0.321112	0.230637	0.117897	0.968504	0.678228	0.036283	0.00349049	0.00335721	0.264975	0.473101	0.974028	0.974419	0.102431	0.247108	0.558096	1.30713e-16	0.000101151
Unigene0012768	728.541	205.05	-0.421731	-0.547701	-0.557636	0.168427	-0.160999	0.0303324	-0.045191	0.258098	0.149875	0.16414	0.956238	0.67325	0.028448	0.00310486	0.00251075	0.401029	0.422412	0.880616	0.822896	0.193666	0.455574	0.413294	7.46641e-15	0.000118832
Unigene0012769	770.46	214.055	-0.45473	-0.589214	-0.548422	0.359921	-0.038208	-0.0450533	-0.00632612	0.340543	0.228474	0.0714322	0.962432	0.633908	0.0171698	0.00122146	0.00305799	0.0651742	0.849929	0.823427	0.975017	0.0821816	0.251691	0.723292	1.14584e-15	0.000384916
Unigene0012770	417.516	118.547	-0.358668	-0.501647	-0.484893	0.349438	-0.0457087	-0.0486801	0.005732	0.365676	0.404901	0.0975555	0.868362	0.549946	0.066184	0.00767778	0.0103637	0.0739984	0.820899	0.80946	0.977363	0.0606885	0.0361665	0.628326	4.36871e-09	0.00296103
Unigene0012771	509.47	145.961	-0.421126	-0.542248	-0.476542	0.403641	-0.0414761	0.0463049	0.142852	0.348465	0.37244	-0.0296193	0.897007	0.606633	0.0287003	0.00347926	0.011971	0.0368058	0.837255	0.818601	0.477199	0.0748622	0.0557278	0.883404	2.38758e-10	0.000794767
Unigene0012859	768.463	115.096	-0.329268	-0.495272	-0.62206	-0.0116949	-0.239401	-0.115226	-0.230843	0.105476	0.0569686	0.543198	0.836905	0.602767	0.0935217	0.00862095	0.000531762	0.953833	0.229097	0.567112	0.246674	0.600557	0.77776	0.00341139	5.32001e-08	0.000876165
Unigene0012950	1875.12	177.29	-0.5417	-0.74759	-0.753711	0.431091	0.0395434	0.00309938	0.245013	0.391267	0.339879	0.229818	0.934843	0.684378	0.00351893	7.41059e-06	5.65519e-06	0.0247691	0.844745	0.987759	0.218037	0.0435758	0.0828193	0.248837	9.62055e-13	8.25397e-05
Unigene0013028	525.525	173.676	-0.35528	-0.469734	-0.511642	0.101108	-0.277029	0.0790025	-0.00881208	0.258015	0.146662	0.25945	0.926971	0.467605	0.0689744	0.0134299	0.00637415	0.615807	0.161835	0.695282	0.965205	0.193815	0.465404	0.191259	3.83373e-12	0.0139152
Unigene0013029	510.81	165.932	-0.404969	-0.509783	-0.495559	0.261444	-0.144613	0.00293859	-0.000596094	0.319544	0.175315	0.145383	0.915128	0.409994	0.0361323	0.00660137	0.00857659	0.187748	0.471726	0.988394	0.997646	0.104215	0.381758	0.469347	2.35008e-11	0.0336724
Unigene0013075	76.6344	6.31646	0.292604	0.0277062	-0.223227	0.0153095	-0.324022	0.362705	0.282431	0.51883	0.404788	0.317285	0.346364	-0.351079	0.138578	0.890889	0.263041	0.939586	0.0991831	0.0629732	0.153476	0.00555662	0.0362234	0.106825	0.0767526	0.0725599
Unigene0013103	430.076	120.68	-0.189896	-0.359681	-0.496831	0.0303396	-0.364586	0.0518861	0.0454509	0.417963	0.267774	0.44353	0.849388	0.2563	0.342768	0.0653665	0.0083818	0.880588	0.0615196	0.797161	0.821893	0.0300484	0.176898	0.0204877	2.11155e-08	0.196898
Unigene0013327	625.066	182.424	-0.394374	-0.506905	-0.54444	0.127801	-0.237631	-0.0817291	-0.090588	0.253285	0.14949	0.351171	0.931115	0.510768	0.0417899	0.00696661	0.00332436	0.525256	0.232661	0.685286	0.653171	0.202401	0.456747	0.0724797	1.8895e-12	0.00648016
Unigene0013416	515.748	142.877	-0.144198	-0.368481	-0.534805	-0.0334326	-0.379768	-0.0135402	-0.0729716	0.244366	0.179941	0.409126	0.887106	0.563961	0.473013	0.0585915	0.004052	0.868514	0.0507175	0.946557	0.717567	0.219293	0.369123	0.0340873	7.11576e-10	0.00218566
Unigene0013424	758.618	134.094	-0.265548	-0.509782	-0.637194	0.263587	-0.1258	-0.00501752	-0.0381056	0.454545	0.312337	0.428461	0.867101	0.293551	0.180662	0.00660146	0.000351084	0.184024	0.531815	0.980184	0.850327	0.0172209	0.112709	0.0257613	4.8865e-09	0.137245
Unigene0013442	392.12	107.697	-0.139973	-0.405139	-0.511925	0.255737	-0.16729	-0.0355697	0.103897	0.379008	0.561695	0.191676	0.859166	0.616248	0.486211	0.0360467	0.0063401	0.197918	0.404262	0.860188	0.606052	0.0512196	0.00229772	0.338178	9.64536e-09	0.000620201
Unigene0013443	753.226	133.034	-0.282858	-0.508687	-0.627915	0.0916537	-0.168023	-0.0792123	-0.0955577	0.22919	0.163903	0.33862	0.869718	0.706682	0.152828	0.00673852	0.000454022	0.649346	0.402175	0.694511	0.635411	0.250168	0.41398	0.0840372	3.86788e-09	3.78539e-05
Unigene0013496	344.943	98.5034	-0.340957	-0.426355	-0.404829	0.232164	-0.215847	0.191512	0.467545	0.561354	0.372794	0.00847688	0.828697	0.31364	0.0817859	0.0265793	0.0362028	0.243904	0.279559	0.3386	0.013929	0.00231498	0.0554771	0.966528	9.37545e-08	0.111137
Unigene0013502	895.521	134.452	-0.647837	-0.690645	-0.528454	0.498606	0.151516	-0.13518	0.108835	0.278928	0.23009	-0.0965718	0.871665	0.68741	0.000258714	6.67609e-05	0.00460229	0.00811633	0.4506	0.501409	0.588941	0.15886	0.248261	0.631811	3.23964e-09	7.45358e-05
Unigene0013765	160.634	20.6011	0.0904004	-0.160818	-0.383576	-0.0822397	-0.32575	0.44463	0.135667	0.336139	0.449556	0.265905	0.588031	0.278216	0.653845	0.422942	0.0482573	0.68342	0.0972908	0.0201404	0.499853	0.0864794	0.0186429	0.180055	0.00125656	0.159972
Unigene0013770	146.843	32.0875	-0.148494	-0.312802	-0.30914	0.380904	-0.0822735	0.197383	0.324415	0.386105	0.676455	-0.0740006	0.674032	0.386443	0.459784	0.112146	0.116638	0.0499731	0.683296	0.323714	0.0987498	0.0466759	0.000107163	0.713748	0.000115887	0.0464674
Unigene0013771	765.896	146.862	-0.405827	-0.594274	-0.603329	0.303595	-0.0424864	0.26281	0.101679	0.229509	0.277706	0.0500054	0.898806	0.748404	0.0357022	0.00108082	0.000863902	0.123688	0.833345	0.185369	0.613805	0.249491	0.16077	0.80437	1.93496e-10	7.15203e-06
Unigene0013957	1184.21	139.041	-0.446704	-0.662432	-0.68115	0.415871	0.0380947	0.274976	0.297524	0.48269	0.353854	0.0713527	0.895952	0.521546	0.0194981	0.000166959	9.189e-05	0.0309678	0.850369	0.165095	0.13176	0.0107691	0.0701756	0.723589	2.69613e-10	0.00527176
Unigene0013965	709.723	112.478	-0.231135	-0.506713	-0.642164	0.240382	-0.0791223	-0.0588164	-0.211989	0.331958	0.244128	0.406006	0.852081	0.516805	0.24606	0.00699154	0.000304871	0.227137	0.694841	0.770738	0.288449	0.0907153	0.219757	0.0356135	1.71117e-08	0.00577742
Unigene0013966	890.257	141.211	-0.297113	-0.536544	-0.659321	0.177579	-0.129378	-0.110201	-0.24702	0.169304	0.162343	0.466288	0.881221	0.623483	0.13232	0.00391145	0.000183655	0.375543	0.520114	0.584244	0.214172	0.398546	0.418498	0.0142226	1.29949e-09	0.000511865
Unigene0014098	1282.91	215.777	-0.476442	-0.653049	-0.683418	0.261472	-0.136661	0.155844	0.194729	0.327889	0.263391	0.240585	0.970688	0.654374	0.0119914	0.00022184	8.52296e-05	0.187699	0.496689	0.437613	0.330393	0.0949856	0.184364	0.226733	5.38715e-17	0.000213238
Unigene0014200	627.325	129.434	-0.417253	-0.538448	-0.579737	0.173262	-0.125987	-0.141641	-0.119238	0.247076	0.167978	0.363879	0.870338	0.485407	0.0303581	0.00376234	0.00152792	0.387447	0.531202	0.48098	0.553595	0.214063	0.402305	0.0620623	3.65668e-09	0.010271
Unigene0014258	684.73	213.944	-0.44115	-0.547462	-0.531889	0.198215	-0.236888	0.0377083	0.162833	0.250494	0.253718	0.165467	0.966938	0.691275	0.0212563	0.00312049	0.00429731	0.321638	0.23417	0.85187	0.417075	0.207589	0.201604	0.409477	2.37721e-16	6.53336e-05
Unigene0014264	1701.88	202.481	-0.551225	-0.732484	-0.726638	0.415148	0.0713977	0.0145045	0.0559396	0.375646	0.220857	0.184879	0.950728	0.608481	0.00288168	1.39986e-05	1.77064e-05	0.0312908	0.723421	0.942757	0.781678	0.0534901	0.268274	0.355905	3.19072e-14	0.000758238
Unigene0014273	1452.37	131.9	-0.638861	-0.762614	-0.640624	0.585988	0.286519	-0.161611	-0.0725605	0.195609	0.208017	-0.00680607	0.852858	0.741274	0.000334944	3.76312e-06	0.000318586	0.00131918	0.147357	0.420627	0.719095	0.328168	0.297789	0.973123	1.60931e-08	9.71902e-06
Unigene0014291	529.302	156.558	-0.478828	-0.544087	-0.472187	0.201629	-0.144291	-0.0657592	0.011094	0.0606647	0.127503	0.0540159	0.894239	0.856658	0.0115117	0.00334886	0.0128881	0.313201	0.472725	0.744516	0.956202	0.763732	0.526231	0.789016	3.2752e-10	1.18575e-08
Unigene0014297	530.746	96.629	-0.494834	-0.585557	-0.468351	0.371276	0.107383	-0.130052	-0.132446	-0.0322058	0.0276041	-0.114668	0.793485	0.898113	0.00868931	0.00133275	0.0137436	0.0565583	0.593951	0.517926	0.510182	0.8733	0.891289	0.569002	7.91007e-07	2.09898e-10
Unigene0014354	481.62	95.4038	-0.264886	-0.467406	-0.495427	0.400053	-0.0699843	0.0714835	0.467728	0.744043	0.536422	0.0298755	0.825377	0.307562	0.181792	0.0139614	0.00859698	0.0386757	0.728691	0.723101	0.0138868	8.63778e-06	0.00392115	0.882402	1.16928e-07	0.118613
Unigene0014565	736.037	179.308	-0.469773	-0.586938	-0.548078	0.344619	-0.03676	0.00521517	0.158404	0.463997	0.283287	0.0376747	0.93414	0.528362	0.0134211	0.00128974	0.00308026	0.0783506	0.855556	0.979404	0.430027	0.014771	0.152179	0.852001	1.09587e-12	0.00461071
Unigene0014568	781.412	199.498	-0.501642	-0.603846	-0.537752	0.377548	-0.0420469	0.0318871	0.210827	0.456972	0.286928	0.000386087	0.95188	0.543896	0.00767846	0.000852747	0.00381626	0.0521965	0.835045	0.874544	0.291163	0.016562	0.146755	0.998475	2.3886e-14	0.00336224
Unigene0014702	951.129	133.314	-0.243844	-0.542944	-0.690731	0.345936	-0.0556041	0.120053	0.0376648	0.531	0.460548	0.396852	0.877302	0.328893	0.220311	0.00342942	6.65644e-05	0.077142	0.782956	0.550869	0.852039	0.00437455	0.0156292	0.0404075	1.9074e-09	0.093918
Unigene0014710	140.167	22.4606	0.101857	-0.113805	-0.279785	-0.0445737	-0.466553	0.330279	0.480538	0.28854	0.615833	0.212607	0.58111	0.427234	0.61318	0.571933	0.15753	0.825278	0.0141604	0.0924594	0.0111778	0.144398	0.000626966	0.287013	0.00147976	0.0262353
Unigene0014967	1137.36	193.096	-0.514922	-0.658086	-0.657095	0.31941	-0.0436414	-0.0911332	-0.0393713	0.307718	0.200752	0.301756	0.939335	0.576642	0.00598934	0.000190679	0.000196483	0.104369	0.828879	0.651213	0.845413	0.118416	0.315356	0.126094	4.03701e-13	0.00164138
Unigene0015014	1301.53	145.874	-0.596763	-0.72987	-0.640883	0.483907	0.225047	-0.191404	-0.134347	0.197264	0.130301	0.0321534	0.874616	0.777296	0.00101694	1.55607e-05	0.000316243	0.0105435	0.259067	0.338878	0.504075	0.324013	0.517117	0.873504	2.46286e-09	1.84772e-06
Unigene0015015	718.879	181.491	-0.457903	-0.577602	-0.55069	0.265012	-0.0390165	-0.129264	-0.100178	0.268743	0.129383	0.0882508	0.93086	0.677502	0.0163148	0.00160543	0.00291466	0.181576	0.84679	0.520485	0.619073	0.175276	0.520097	0.661588	1.97603e-12	0.000103573
Unigene0015016	989.389	191.221	-0.554307	-0.66096	-0.583685	0.361445	0.0615199	-0.175263	-0.112522	0.202738	0.0852362	0.0347675	0.930819	0.77212	0.0026979	0.000174686	0.00139302	0.0639622	0.760496	0.381903	0.576303	0.31049	0.672504	0.863312	1.99027e-12	2.38844e-06
Unigene0015035	329.328	44.1605	-0.297059	-0.454976	-0.428391	0.57193	0.227014	-0.081477	0.0750107	0.739421	0.409677	0.00825608	0.635984	-0.042315	0.132394	0.0171021	0.0257885	0.00182812	0.254818	0.686208	0.710006	1.05086e-05	0.0338237	0.967399	0.000363231	0.834008
Unigene0015037	1063.46	198.182	-0.438992	-0.626318	-0.649388	0.327337	0.0182164	-0.122468	-0.218675	0.272604	0.148239	0.226558	0.94095	0.625499	0.0219735	0.000474163	0.000247212	0.0955767	0.928142	0.542825	0.273154	0.168919	0.460564	0.255799	2.907e-13	0.000484803
Unigene0015060	1311.14	132.592	-0.66547	-0.748553	-0.614368	0.564595	0.197242	0.0913568	0.285483	0.439043	0.313904	-0.0834947	0.873793	0.570588	0.000151962	7.10565e-06	0.000651411	0.00215516	0.324067	0.650411	0.148891	0.0219563	0.11082	0.67884	2.66025e-09	0.00188456
Unigene0015066	1209.53	177.577	-0.56067	-0.694584	-0.651495	0.431183	0.0524361	0.0169768	0.197909	0.465545	0.330476	0.113088	0.929925	0.530374	0.00234997	5.82694e-05	0.000232317	0.0247351	0.795055	0.93302	0.322401	0.0143987	0.0922529	0.574373	2.32525e-12	0.00442961
Unigene0015092	716.943	196.9	-0.519668	-0.597737	-0.52258	0.306383	-0.0875061	-0.0593283	0.0377647	0.213478	0.206206	0.0742694	0.945042	0.723374	0.00546735	0.000992855	0.00516657	0.120105	0.664279	0.768796	0.851651	0.284997	0.302109	0.712751	1.21133e-13	2.01382e-05
Unigene0015325	1299.25	126.113	-0.348115	-0.587728	-0.732711	0.160707	-0.144366	-0.13807	-0.1196	0.258558	0.201452	0.599273	0.860064	0.541851	0.0751747	0.00126567	1.38693e-05	0.423266	0.472494	0.492218	0.552383	0.192846	0.313635	0.000955865	8.9495e-09	0.00350792
Unigene0015338	1291.41	204.353	-0.334047	-0.59429	-0.719268	0.23786	-0.154321	0.0475375	0.0341699	0.380128	0.297135	0.417129	0.954977	0.535971	0.0885791	0.00108039	2.36164e-05	0.232199	0.44216	0.813855	0.86564	0.0504808	0.13229	0.0304123	1.05741e-14	0.00395726
Unigene0015371	586.297	194.609	-0.472648	-0.537049	-0.493769	0.217147	-0.205539	0.0265444	0.123666	0.317913	0.200302	0.129845	0.947973	0.523812	0.0127883	0.00387146	0.00885694	0.276603	0.30371	0.895439	0.538855	0.106094	0.316465	0.518595	6.20362e-14	0.00504358
Unigene0015445	291.243	43.3303	0.180763	-0.143733	-0.440676	-0.0992634	-0.4794	0.134754	0.0800624	0.394767	0.376058	0.529627	0.684359	0.255341	0.366903	0.474458	0.0214122	0.622295	0.0113991	0.50277	0.69139	0.0415682	0.0532078	0.00449612	8.25938e-05	0.198638
Unigene0015486	367.759	84.9083	-0.347484	-0.467462	-0.510545	0.0751203	-0.222709	0.261518	0.0869539	0.15935	0.118204	0.192739	0.818047	0.568917	0.0757402	0.0139485	0.00650737	0.7096	0.26418	0.187619	0.666276	0.427242	0.557066	0.335455	1.87396e-07	0.00195687
Unigene0015494	1002.52	154.909	-0.46545	-0.651921	-0.618212	0.536105	0.180962	-0.183234	-0.121675	0.428049	0.272645	0.110972	0.887488	0.497068	0.0144212	0.000229398	0.00058898	0.00394656	0.366364	0.360277	0.54546	0.0259198	0.168853	0.581602	6.83568e-10	0.00834599
Unigene0015497	1114.16	193.312	-0.472619	-0.641068	-0.656885	0.343743	0.0300859	-0.115823	-0.11493	0.398472	0.204201	0.239905	0.935666	0.526243	0.0127945	0.000314574	0.000197736	0.0791623	0.88158	0.565089	0.568114	0.0395234	0.306938	0.228089	8.24459e-13	0.00480825
Unigene0015520	733.024	140.934	-0.288695	-0.500866	-0.6293	0.146603	-0.257241	0.117089	0.120473	0.378767	0.373592	0.447857	0.894859	0.446728	0.144174	0.00778845	0.000437149	0.465585	0.195202	0.560816	0.549464	0.0513803	0.0549157	0.0191487	3.05359e-10	0.0194909
Unigene0015579	360.139	69.4654	-0.241474	-0.403778	-0.449947	0.285826	-0.202485	0.359048	0.572715	0.655103	0.555071	0.095176	0.76048	0.174127	0.224969	0.0367361	0.0185281	0.148382	0.311109	0.0658762	0.00179581	0.000208631	0.00265389	0.636768	4.15554e-06	0.385045
Unigene0015659	1736.9	154.642	-0.454864	-0.724391	-0.748909	0.58882	0.235786	-0.110569	-0.0762214	0.436615	0.315171	0.210421	0.889225	0.492179	0.017133	1.93504e-05	6.99575e-06	0.00123305	0.236416	0.58298	0.705529	0.0227859	0.10931	0.292114	5.68209e-10	0.00911257
Unigene0016170	725.302	188.855	-0.513355	-0.605755	-0.523944	0.327226	-0.047924	-0.0137431	0.0409094	0.161039	0.212184	0.00487838	0.935551	0.786734	0.00617065	0.000812646	0.00503055	0.0956952	0.812367	0.945758	0.83945	0.422295	0.287997	0.980733	8.42536e-13	1.1367e-06
Unigene0016173	1090.42	210.606	-0.567845	-0.677009	-0.602271	0.357642	0.0166831	-0.0661203	0.0171838	0.21884	0.176492	0.0461636	0.952111	0.797306	0.00200454	0.000105251	0.000887103	0.0670196	0.934177	0.743159	0.932205	0.272782	0.378519	0.819145	2.2518e-14	6.40451e-07
Unigene0016329	294.191	109.982	-0.310772	-0.389121	-0.375504	0.0014076	-0.314847	0.077383	-0.00874239	-0.0873204	0.047165	0.0591984	0.821885	0.8838	0.11462	0.0448439	0.0535877	0.99444	0.109696	0.701243	0.96548	0.66495	0.815288	0.769288	1.46775e-07	1.00202e-09
Unigene0016347	659.339	167.71	-0.25379	-0.453991	-0.579115	0.0115962	-0.371123	0.0268853	0.0587024	0.197516	0.214648	0.407521	0.91747	0.676672	0.201473	0.0173741	0.00155016	0.954222	0.0566681	0.894104	0.771171	0.323382	0.282303	0.0348655	1.67801e-11	0.000106408
Unigene0016503	1047.44	186.556	-0.441213	-0.620534	-0.64622	0.228077	-0.0784165	-0.0809569	-0.169592	0.0639688	0.078499	0.25179	0.927298	0.815965	0.0212358	0.000553844	0.000271194	0.252538	0.697437	0.688112	0.397733	0.751252	0.697133	0.20517	3.63111e-12	2.13456e-07
Unigene0016518	2108.04	146.373	-0.516821	-0.775952	-0.774531	0.641831	0.300492	0.0395788	-0.00794022	0.446184	0.328299	0.131454	0.880547	0.479665	0.00577558	1.97637e-06	2.12106e-06	0.000307792	0.127767	0.844608	0.968646	0.0196575	0.0945483	0.513384	1.38947e-09	0.0113472
Unigene0016568	646.726	176.005	-0.565616	-0.596315	-0.467811	0.295632	-0.0320802	-0.0378775	-0.00597325	0.161833	0.0809111	-0.0865249	0.917329	0.782192	0.00210682	0.00102818	0.0138678	0.134353	0.87379	0.851213	0.97641	0.41998	0.688279	0.66783	1.71289e-11	1.44037e-06
Unigene0016592	845.599	201.961	-0.510118	-0.604117	-0.581862	0.223944	-0.113929	-0.102208	-0.118879	0.219844	0.0921095	0.237554	0.947672	0.616859	0.00655986	0.000846956	0.00145398	0.26147	0.57151	0.611953	0.554798	0.270533	0.647713	0.232817	6.65692e-14	0.000610332
Unigene0016864	484.427	113.448	-0.274767	-0.49195	-0.546229	0.275491	-0.131093	-0.0911603	0.0161706	0.18681	0.307427	0.229652	0.859299	0.670849	0.16543	0.0091499	0.00320233	0.164273	0.514551	0.651116	0.936194	0.350815	0.118784	0.249189	9.53931e-09	0.0001283
Unigene0016922	582.579	144.369	-0.194209	-0.473753	-0.579116	0.261569	-0.167742	0.150879	0.128041	0.371466	0.38532	0.161666	0.905474	0.622809	0.33171	0.0125518	0.00155013	0.187529	0.402974	0.452528	0.524472	0.0564218	0.0471622	0.420466	8.56505e-11	0.000521213
Unigene0016924	471.045	119.099	-0.138865	-0.381995	-0.540505	0.0328599	-0.300641	0.146038	0.0339779	0.327455	0.26049	0.284782	0.86058	0.545223	0.489703	0.0492665	0.00360676	0.870747	0.12757	0.467324	0.866388	0.0954497	0.189423	0.149934	8.57091e-09	0.00327046
Unigene0017260	330.781	76.7747	-0.0855154	-0.278258	-0.459269	-0.194013	-0.472548	0.220875	0.0497944	0.0905553	0.198575	0.37952	0.766211	0.634304	0.67149	0.159906	0.0159575	0.33221	0.0128099	0.268236	0.80518	0.653288	0.320741	0.0508805	3.17629e-06	0.00038069
Unigene0017470	2020.86	146.89	-0.606524	-0.799927	-0.73152	0.613127	0.240738	0.0240546	0.160968	0.285819	0.357059	0.0379379	0.890684	0.720608	0.000796951	5.5266e-07	1.45576e-05	0.000672774	0.226428	0.905201	0.422503	0.148392	0.0674981	0.850978	4.85385e-10	2.24264e-05
Unigene0017500	786.948	169.842	-0.400747	-0.577284	-0.59617	0.335304	-0.0156505	-0.197559	-0.196993	0.297913	0.15866	0.258645	0.911309	0.518823	0.0383084	0.00161728	0.00103186	0.0873132	0.938243	0.323274	0.324691	0.131232	0.429272	0.19269	3.98899e-11	0.00555741
Unigene0017517	1843.99	182.97	-0.605098	-0.760511	-0.726987	0.39242	0.0938404	-0.0448153	-0.0241519	0.185773	0.166773	0.189973	0.926272	0.793406	0.000826257	4.14951e-06	1.74628e-05	0.0429059	0.641526	0.824345	0.904819	0.353543	0.405736	0.34257	4.30157e-12	7.94433e-07
Unigene0017529	476.344	177.906	-0.421474	-0.484343	-0.44854	0.203325	-0.170397	-0.0655731	-0.0366177	0.33325	0.141872	0.111877	0.927814	0.464812	0.0285553	0.0104637	0.0189442	0.309062	0.395462	0.745215	0.85611	0.0893895	0.480257	0.578505	3.33076e-12	0.0145741
Unigene0017532	463.158	177.659	-0.419656	-0.485272	-0.432167	0.253151	-0.15167	-0.0751483	-0.020431	0.333631	0.166379	0.0843367	0.925968	0.467081	0.0293209	0.0102953	0.0243722	0.202649	0.450133	0.709497	0.919432	0.089002	0.406864	0.675774	4.52121e-12	0.0140369
Unigene0017847	407.383	108.901	-0.102635	-0.388758	-0.525203	0.127381	-0.187601	0.179751	-0.0630767	0.219543	0.220523	0.125339	0.842967	0.683264	0.610459	0.0450613	0.00490777	0.52663	0.34874	0.369637	0.754616	0.271206	0.269017	0.533332	3.43041e-08	8.56671e-05
Unigene0018107	698.033	145.605	-0.377041	-0.577622	-0.555512	0.498376	0.0995281	-0.0310815	-0.0211958	0.397747	0.226823	0.00136235	0.890234	0.445553	0.0525389	0.00160468	0.00262879	0.00815029	0.621362	0.87769	0.916426	0.0399171	0.255227	0.994619	5.09667e-10	0.0198525
Unigene0018109	534.813	145.464	-0.331783	-0.523814	-0.528448	0.313581	-0.061396	0.0496959	-0.0562371	0.146753	0.140567	0.0245729	0.903495	0.685174	0.0908958	0.0050434	0.0046029	0.111208	0.760965	0.805558	0.780544	0.465122	0.484345	0.903168	1.09758e-10	8.03697e-05
Unigene0018148	398.682	123.375	-0.417377	-0.482544	-0.434041	0.0955241	-0.184531	-0.0804053	-0.0272056	-0.00568762	0.0198161	0.0153097	0.851521	0.87127	0.0303038	0.0107964	0.0236932	0.63553	0.356827	0.690133	0.892849	0.977538	0.921849	0.939585	1.78824e-08	3.35892e-09
Unigene0018149	340.345	113.604	-0.36204	-0.467821	-0.404437	0.269974	-0.107825	-0.12159	0.0486295	0.0900263	0.230883	-0.0465505	0.847407	0.806518	0.0634936	0.0138653	0.0364009	0.173232	0.592422	0.545741	0.809654	0.65519	0.246589	0.817655	2.45821e-08	3.77818e-07
Unigene0018150	465.676	136.586	-0.464681	-0.527343	-0.434237	0.215754	-0.104464	-0.121539	-0.020838	-0.0275244	0.0388659	-0.0525436	0.866058	0.899856	0.0146055	0.00470481	0.0236233	0.279771	0.604076	0.545913	0.917832	0.891601	0.847375	0.794644	5.35664e-09	1.70823e-10
Unigene0018302	608.072	126.729	-0.189286	-0.432495	-0.595634	0.079199	-0.327325	0.0566863	0.0364883	0.317996	0.303826	0.479756	0.873108	0.478455	0.34435	0.0242523	0.00104549	0.69456	0.0955899	0.778834	0.856613	0.105998	0.123389	0.0113295	2.83553e-09	0.0115856
Unigene0018404	196.29	21.631	-0.203306	-0.328449	-0.342658	0.358114	-0.0374572	0.156078	0.592763	0.743042	0.569989	0.00642468	0.57215	-0.00590941	0.309109	0.0943895	0.0801764	0.0666341	0.852846	0.436914	0.00112126	9.01567e-06	0.00191022	0.974628	0.00181903	0.976662
Unigene0018424	535.612	173.978	-0.469557	-0.540106	-0.471341	0.246896	-0.152741	0.0139148	0.0763267	0.131754	0.22513	0.0499485	0.92567	0.752302	0.0134698	0.00363648	0.0130728	0.214409	0.446903	0.945081	0.70514	0.512413	0.258888	0.804589	4.74606e-12	6.02224e-06
Unigene0018427	423.37	177.355	-0.37232	-0.436405	-0.413603	0.0470153	-0.346638	0.054203	0.0684531	0.067066	0.107431	0.0957016	0.927888	0.757011	0.0558128	0.0228589	0.03199	0.815865	0.0765042	0.788301	0.734414	0.73961	0.593784	0.6349	3.29002e-12	4.87241e-06
Unigene0018434	456.743	171.006	-0.45846	-0.494811	-0.408246	0.185866	-0.217421	0.102606	0.219193	0.233092	0.230758	-0.060329	0.920684	0.738539	0.0161684	0.00869288	0.0345123	0.353299	0.275981	0.61056	0.27199	0.241971	0.246852	0.765003	1.03969e-11	1.09039e-05
Unigene0018558	405.342	135.928	-0.139719	-0.391632	-0.470679	0.286633	-0.139511	-0.081744	-0.0790728	0.381807	0.334758	0.122652	0.89358	0.532136	0.487013	0.0433628	0.013219	0.147189	0.487666	0.685231	0.695023	0.0493882	0.0878611	0.542214	3.52658e-10	0.00427607
Unigene0018627	599.815	126.566	-0.198674	-0.483878	-0.569109	0.438275	-0.00397091	0.0371707	0.019744	0.510765	0.488143	0.160788	0.877581	0.421065	0.320496	0.0105489	0.00194845	0.0222159	0.984317	0.85396	0.922133	0.00648052	0.00978903	0.423029	1.85668e-09	0.028726
Unigene0018803	1055.72	169.425	-0.543226	-0.667948	-0.619893	0.313126	0.0400809	-0.0462552	-0.126516	0.0711581	0.083903	0.0909453	0.909115	0.818142	0.00340941	0.000140623	0.000563359	0.111755	0.842661	0.818793	0.529466	0.724313	0.677353	0.651888	5.34844e-11	1.8628e-07
Unigene0018806	845.615	169.813	-0.475636	-0.608593	-0.597084	0.244385	-0.036916	-0.0280404	-0.0939497	0.185546	0.0994038	0.119043	0.917052	0.719086	0.0121571	0.000756068	0.00100894	0.219257	0.85495	0.889581	0.641136	0.354143	0.6218	0.554249	1.78327e-11	2.37826e-05
Unigene0019097	679.809	146.647	-0.453932	-0.585535	-0.525511	0.496327	0.111706	-0.0463718	0.0462164	0.529638	0.289989	-0.00385587	0.8785	0.339026	0.0173906	0.00133344	0.00487812	0.00845848	0.579087	0.818343	0.818942	0.00449518	0.142303	0.984771	1.69865e-09	0.083643
Unigene0019114	655.654	169.41	-0.567475	-0.593983	-0.485401	0.217169	-0.0934091	0.0470551	0.0225015	0.0987968	0.0480951	-0.0364322	0.911756	0.800516	0.00202122	0.00108849	0.010272	0.276553	0.643066	0.815711	0.911297	0.62394	0.811709	0.856832	3.75412e-11	5.34512e-07
Unigene0019118	658.948	149.714	-0.586791	-0.621785	-0.46495	0.409056	0.0439692	-0.0441921	0.0432562	0.148848	0.139911	-0.114136	0.882519	0.752972	0.00129424	0.00053569	0.0145407	0.0341211	0.827612	0.826752	0.830368	0.458705	0.486409	0.570809	1.14104e-09	5.84503e-06
Unigene0019119	729.04	144.574	-0.594451	-0.642501	-0.493788	0.405717	0.0701684	-0.0252068	0.0264017	0.0981654	0.144854	-0.107418	0.873224	0.824038	0.00107615	0.000301934	0.00885399	0.0357574	0.728004	0.900682	0.895998	0.62617	0.470981	0.59383	2.80524e-09	1.27652e-07
Unigene0019217	366.819	80.968	-0.0937965	-0.308075	-0.487166	-0.15859	-0.402432	-0.0759123	-0.210767	-0.03369	0.0751838	0.461082	0.766307	0.753674	0.641683	0.117968	0.00995884	0.429479	0.037428	0.706671	0.291303	0.86751	0.709365	0.0154935	3.16181e-06	5.66441e-06
Unigene0019237	144.476	31.6691	-0.248434	-0.266754	-0.194955	0.0669733	-0.299928	0.44601	0.598155	0.109339	0.322353	-0.241726	0.593001	0.624446	0.211475	0.178617	0.329821	0.739958	0.128519	0.0197111	0.000982649	0.587206	0.101037	0.224472	0.0011148	0.000498779
Unigene0019238	157.243	45.1921	-0.225792	-0.291018	-0.278641	-0.0282582	-0.331207	0.380723	0.420877	0.113183	0.167203	-0.139077	0.665292	0.686337	0.257452	0.140829	0.159307	0.888728	0.0914921	0.0500914	0.028805	0.574047	0.40451	0.489037	0.000152805	7.72849e-05
Unigene0019239	784.638	191.856	-0.242236	-0.498157	-0.614896	0.172579	-0.177707	0.0248429	-0.065629	0.327021	0.223316	0.262255	0.944821	0.643649	0.223464	0.00818278	0.000642521	0.389349	0.375194	0.902109	0.745005	0.0959155	0.262847	0.186332	1.27215e-13	0.000292141
Unigene0019417	1079.74	187.951	-0.596525	-0.692001	-0.583864	0.491465	0.145287	-0.0795252	-0.0208079	0.384763	0.170792	-0.0184733	0.924711	0.563843	0.00102289	6.37211e-05	0.00138716	0.00922919	0.469643	0.693361	0.917951	0.04751	0.394353	0.927131	5.54165e-12	0.0021914
Unigene0019419	898.814	154.479	-0.539007	-0.642235	-0.593441	0.333455	0.0553388	-0.0223279	-0.030727	0.343261	0.147382	0.0706254	0.899926	0.592127	0.00371954	0.000304245	0.00110295	0.089181	0.783967	0.911979	0.879074	0.079611	0.463192	0.726299	1.69405e-10	0.00113868
Unigene0019440	1372.62	131.225	-0.60979	-0.746652	-0.634592	0.635842	0.328281	-0.12158	-0.121505	0.334657	0.148877	-0.0178307	0.844609	0.517227	0.000733251	7.71885e-06	0.000377649	0.000364678	0.094568	0.545775	0.546026	0.0879628	0.458616	0.929659	3.03629e-08	0.00573077
Unigene0019523	1289.23	158.903	-0.425748	-0.646834	-0.719238	0.348928	-0.0648367	0.128559	0.107543	0.423903	0.362389	0.381028	0.910051	0.431154	0.0268188	0.000266391	2.36435e-05	0.0744506	0.747985	0.522783	0.593397	0.0275575	0.0632201	0.0498923	4.72361e-11	0.0247458
Unigene0019556	603.767	139.55	-0.48705	-0.568998	-0.540103	0.317096	-0.046627	-0.112648	0.0486152	0.437693	0.255595	0.219322	0.878104	0.365416	0.00997922	0.00195335	0.00363672	0.107045	0.81736	0.575872	0.80971	0.0224145	0.198175	0.271701	1.76517e-09	0.0608862
Unigene0019562	668.667	160.985	-0.48337	-0.578696	-0.54067	0.36104	-0.0260827	-0.0778237	0.0830716	0.492438	0.26886	0.149807	0.89911	0.351557	0.0106426	0.00156531	0.0035945	0.0642822	0.897248	0.699619	0.680383	0.00907057	0.175082	0.455781	1.86663e-10	0.0721452
Unigene0019596	576.56	147.59	-0.449002	-0.567598	-0.521494	0.358074	-0.0728314	0.129576	0.243837	0.357106	0.442325	0.0234802	0.908986	0.610151	0.0188066	0.00201567	0.00527706	0.0666667	0.718088	0.519471	0.220324	0.067459	0.0208741	0.907455	5.44035e-11	0.000726482
Unigene0019763	663.959	205.816	-0.490129	-0.563317	-0.508286	0.191292	-0.156104	-0.0336711	-0.0430509	0.146823	0.0856369	0.0754229	0.952591	0.763344	0.00945099	0.00221703	0.00678929	0.339166	0.436839	0.867584	0.831161	0.464907	0.671049	0.70848	1.99071e-14	3.63673e-06
Unigene0019767	616.463	136.686	-0.200795	-0.483213	-0.587673	0.303945	-0.0297741	0.120586	-0.11536	0.413309	0.274633	0.125856	0.889507	0.50194	0.315249	0.0106718	0.00126732	0.123234	0.882799	0.549088	0.566658	0.0321245	0.165644	0.531631	5.51283e-10	0.00763667
Unigene0019851	2205.77	137.613	-0.645026	-0.813383	-0.742336	0.607803	0.346649	-0.177157	-0.160026	0.323882	0.15347	0.132996	0.855144	0.585984	0.000280755	2.50296e-07	9.29076e-06	0.000771454	0.0764937	0.376697	0.42526	0.0993375	0.444709	0.508411	1.3405e-08	0.00131932
Unigene0019852	240.582	80.5566	-0.16027	-0.282781	-0.333381	-0.00492802	-0.429126	0.261495	0.45134	0.305835	0.347857	0.0244604	0.789726	0.562954	0.424544	0.152945	0.0892563	0.980537	0.0255078	0.187659	0.0181238	0.120804	0.0754051	0.903609	9.69508e-07	0.00223488
Unigene0019893	465.492	124.462	-0.252054	-0.443418	-0.520596	0.10641	-0.339968	0.214411	0.303884	0.190692	0.348237	0.218702	0.867582	0.699957	0.204679	0.0205233	0.00536997	0.597317	0.0827334	0.282847	0.123313	0.340712	0.0750653	0.273091	4.68294e-09	4.82353e-05
Unigene0020040	1263.17	195.196	-0.3454	-0.600482	-0.713727	0.207932	-0.136059	0.0432075	0.00306711	0.272091	0.267369	0.357728	0.945283	0.693696	0.0776318	0.000927591	2.91562e-05	0.297991	0.498603	0.830556	0.987886	0.169755	0.177578	0.0669492	1.14812e-13	6.00958e-05
Unigene0020195	565.626	124.491	-0.249885	-0.474208	-0.540869	0.368996	-0.0302951	0.00713488	0.157417	0.691288	0.415968	0.136985	0.857307	0.245589	0.208732	0.0124556	0.00357979	0.0582128	0.880762	0.971825	0.432942	6.5303e-05	0.030925	0.495657	1.12447e-08	0.216923
Unigene0020196	435.522	96.6207	-0.226024	-0.436247	-0.477033	0.442418	0.0167588	0.00745351	0.174881	0.730406	0.478752	0.0794115	0.799444	0.126845	0.256951	0.0229139	0.0118711	0.0208441	0.933878	0.970567	0.382957	1.52282e-05	0.0115267	0.693779	5.6797e-07	0.528384
Unigene0020275	2322.08	132.154	-0.713529	-0.840531	-0.721775	0.680583	0.345042	-0.0627374	0.0513483	0.351883	0.253388	0.0703594	0.850344	0.512185	2.9375e-05	4.10062e-08	2.14344e-05	9.36253e-05	0.0779604	0.755896	0.79922	0.0718627	0.202211	0.727291	1.96056e-08	0.00630902
Unigene0020276	1070.4	177.511	-0.318053	-0.576017	-0.687916	0.217561	-0.0929093	0.0279203	-0.136929	0.226398	0.255352	0.33864	0.925493	0.698727	0.105932	0.00166519	7.32691e-05	0.275664	0.644852	0.890051	0.495837	0.256144	0.198617	0.0840184	4.88436e-12	5.03861e-05
Unigene0020278	732.856	123.217	-0.186195	-0.466127	-0.636842	0.0913396	-0.174646	0.0853487	-0.142501	0.238047	0.255656	0.369396	0.857012	0.632833	0.352432	0.0142608	0.000354578	0.650473	0.383606	0.672096	0.478292	0.231821	0.198066	0.0579195	1.15195e-08	0.000396588
Unigene0020280	1149.95	208.5	-0.366642	-0.612213	-0.682734	0.298243	-0.0423341	0.00811986	-0.110275	0.264404	0.246452	0.248682	0.956967	0.705436	0.0599596	0.000688888	8.71922e-05	0.130785	0.833934	0.967937	0.58399	0.182619	0.21526	0.211004	6.07544e-15	3.96123e-05
Unigene0020307	347.436	77.0909	-0.23133	-0.402106	-0.455187	0.295805	-0.131286	0.059291	0.382615	0.716885	0.418588	0.140919	0.767588	0.112838	0.245649	0.0375967	0.0170445	0.134113	0.513925	0.768937	0.0488688	2.58722e-05	0.0297783	0.48324	2.97432e-06	0.575223
Unigene0020348	395.733	107.594	-0.258947	-0.435081	-0.511161	0.0600656	-0.307937	0.0693116	0.135393	0.126729	0.239631	0.266796	0.842911	0.7551	0.192153	0.0233234	0.0064323	0.766001	0.118141	0.731203	0.500729	0.528767	0.228637	0.178544	3.44448e-08	5.31284e-06
Unigene0020488	1347.48	168.916	-0.494163	-0.691252	-0.692806	0.44749	0.11817	-0.171838	-0.17074	0.273738	0.183375	0.261078	0.906495	0.594565	0.00879464	6.53847e-05	6.19762e-05	0.0192593	0.55718	0.391418	0.394498	0.167083	0.359901	0.188389	7.51965e-11	0.00107316
Unigene0020539	845.472	187.146	-0.489174	-0.604487	-0.580811	0.197939	-0.122192	-0.0947775	-0.0787908	0.0576364	0.0832768	0.181585	0.926641	0.861768	0.00961228	0.000839095	0.00149015	0.322326	0.543741	0.638187	0.69606	0.77522	0.679635	0.364689	4.04831e-12	7.75338e-09
Unigene0020829	864.733	146.008	-0.579369	-0.661807	-0.555465	0.532274	0.145723	-0.153012	0.0638561	0.448985	0.315276	0.0506825	0.876523	0.436715	0.00154104	0.000170203	0.00263145	0.00426423	0.468295	0.446087	0.751677	0.0188117	0.109186	0.801773	2.05527e-09	0.0227512
Unigene0020914	425.693	129.636	-0.0739322	-0.313733	-0.489286	-0.0593325	-0.433657	0.0651581	-0.0690965	0.141014	0.241847	0.392308	0.868334	0.645502	0.714002	0.111026	0.00959321	0.76878	0.0238312	0.746775	0.732007	0.482942	0.224232	0.0429703	4.37966e-09	0.00027691
Unigene0020915	494.705	161.71	-0.315345	-0.438638	-0.498266	-0.0201339	-0.352795	-0.0512421	-0.0897509	0.0895849	0.0600443	0.304053	0.908884	0.726068	0.109104	0.022093	0.00816664	0.9206	0.0710785	0.799628	0.656181	0.656778	0.766081	0.123094	5.51404e-11	1.81115e-05
Unigene0020916	479.084	148.689	-0.175355	-0.366929	-0.501829	-0.0719847	-0.410461	0.00482814	-0.114166	0.0789338	0.111235	0.375418	0.888774	0.70679	0.381647	0.0597447	0.00765212	0.721236	0.0334509	0.980932	0.570704	0.695534	0.5807	0.053647	5.96294e-10	3.77057e-05
Unigene0020917	447.899	134.052	-0.168087	-0.355147	-0.493203	-0.0889527	-0.424956	0.0380548	-0.109236	0.0363151	0.124789	0.398674	0.869657	0.714773	0.401994	0.0690862	0.00894732	0.659056	0.0271339	0.850524	0.587559	0.857287	0.535145	0.0394144	3.88923e-09	2.803e-05
Unigene0020918	474.991	144.049	-0.194106	-0.367553	-0.496897	-0.109386	-0.430888	0.0307677	-0.106605	0.0440171	0.0883321	0.379374	0.879783	0.723885	0.331974	0.0592791	0.00837188	0.587043	0.0248446	0.878915	0.596641	0.827427	0.661295	0.0509773	1.4982e-09	1.97384e-05
Unigene0020919	515.461	141.339	-0.168361	-0.361172	-0.518796	-0.11966	-0.445747	0.0641259	-0.0980391	0.0862407	0.116567	0.438121	0.877225	0.659965	0.401216	0.0641776	0.00556027	0.552182	0.0197925	0.750661	0.626616	0.668859	0.562576	0.0222683	1.92152e-09	0.000180083
Unigene0021041	752.86	124.872	-0.59781	-0.644794	-0.506031	0.349607	0.0880963	-0.205214	-0.135719	-0.0406248	-0.0198349	-0.0573574	0.841841	0.880212	0.000991051	0.000282645	0.00708076	0.0738497	0.662146	0.304494	0.499687	0.840552	0.921775	0.776281	3.72664e-08	1.43622e-09
Unigene0021251	1505.16	134.208	-0.37847	-0.62582	-0.758906	0.203596	-0.0931941	-0.124433	-0.108197	0.232589	0.213023	0.560737	0.871704	0.620044	0.051578	0.000480616	4.46808e-06	0.308405	0.643834	0.536319	0.591138	0.243017	0.286049	0.0023465	3.22793e-09	0.000561095
Unigene0021468	704.674	156.784	-0.384803	-0.566211	-0.571721	0.42136	-0.055554	0.123151	0.200387	0.44965	0.41679	0.126379	0.90892	0.397116	0.0474849	0.00207912	0.00183683	0.0286026	0.783147	0.540559	0.316254	0.0186152	0.0305613	0.529913	5.48795e-11	0.0402623
Unigene0021541	313.397	103.156	-0.436247	-0.445475	-0.357781	0.0488768	-0.253137	0.017449	0.132938	-0.0417953	0.0460867	-0.0554893	0.807369	0.909441	0.022914	0.0198766	0.0669059	0.808704	0.202674	0.931161	0.508596	0.836019	0.819442	0.783394	3.59325e-07	5.12306e-11
Unigene0021607	713.345	116.135	-0.280168	-0.513491	-0.62404	0.125048	-0.0849546	0.015067	-0.271222	0.142968	0.0834404	0.276893	0.842023	0.702756	0.156939	0.00615469	0.000504271	0.534291	0.673527	0.940541	0.171176	0.476837	0.679038	0.16205	3.67719e-08	4.3642e-05
Unigene0021732	1380.61	154.71	-0.475533	-0.65027	-0.722792	0.216409	-0.0581868	-0.0806219	-0.17512	0.256587	0.146113	0.478739	0.89439	0.537323	0.0121784	0.000240875	2.06018e-05	0.278278	0.773129	0.689339	0.382296	0.19638	0.467092	0.0115292	3.21981e-10	0.00384986
Unigene0021768	743.017	122.315	-0.162274	-0.430593	-0.632456	-0.033074	-0.311417	0.150077	-0.193823	0.0920148	0.128418	0.501768	0.848931	0.624721	0.418697	0.0249546	0.000400751	0.869912	0.113829	0.45496	0.332692	0.648053	0.52324	0.00766069	2.18737e-08	0.000495101
Unigene0021854	916.235	169.391	-0.400994	-0.609084	-0.635889	0.377779	-0.0379456	-0.038809	0.0341952	0.298776	0.325949	0.246489	0.923769	0.60879	0.0381783	0.00074663	0.000364193	0.0520409	0.850949	0.847596	0.865541	0.130065	0.0970745	0.21519	6.44062e-12	0.000752275
Unigene0021855	1141.61	213.002	-0.392222	-0.591087	-0.67628	0.15363	-0.175803	-0.01868	-0.0725358	0.235803	0.162317	0.371236	0.957907	0.674831	0.0430201	0.00116765	0.000107771	0.444229	0.380413	0.926318	0.719186	0.236383	0.418574	0.0565867	4.63389e-15	0.000112944
Unigene0021932	903.99	143.53	-0.261441	-0.549139	-0.671515	0.270229	-0.0414195	-0.0963575	-0.0730955	0.433175	0.234248	0.304539	0.894947	0.573663	0.187754	0.00301204	0.000125612	0.172811	0.837474	0.632571	0.717107	0.0240052	0.239577	0.122466	3.02326e-10	0.00175743
Unigene0021955	467.185	101.16	-0.0509119	-0.302464	-0.521476	-0.064459	-0.375232	-0.0811894	-0.200249	0.28068	0.184549	0.537101	0.819239	0.403401	0.800893	0.125164	0.00527889	0.749406	0.053775	0.68726	0.316595	0.156151	0.35678	0.00386734	1.7381e-07	0.0369287
Unigene0021968	858.694	135.96	-0.169391	-0.470092	-0.666393	0.0684246	-0.240388	0.0210983	-0.129352	0.222046	0.214784	0.467318	0.873058	0.634697	0.398301	0.0133496	0.000147647	0.73452	0.227126	0.916809	0.5202	0.265642	0.28199	0.0139818	2.84883e-09	0.000376539
Unigene0021981	600.337	199.21	-0.376714	-0.509617	-0.503035	0.285737	-0.133648	0.0208847	0.0732383	0.448856	0.241529	0.0795113	0.950281	0.43974	0.0527603	0.00662191	0.00748436	0.148515	0.506314	0.917649	0.716576	0.0188498	0.224861	0.693412	3.56283e-14	0.0217227
Unigene0022067	227.564	28.1258	-0.0547448	-0.31336	-0.445384	0.304357	-0.0335442	0.193663	0.271524	0.663271	0.632203	0.129767	0.641415	0.123445	0.786233	0.111473	0.019905	0.122702	0.868079	0.3331	0.17068	0.000162694	0.000403565	0.51885	0.000311471	0.539584
Unigene0022102	13.38	1.24129	0.101816	0.067329	0.062594	0.200896	0.185067	0.503535	0.226768	-0.0945956	0.220309	-0.106518	-0.334876	-0.401824	0.613324	0.738624	0.756438	0.315001	0.355407	0.00741564	0.255345	0.638834	0.269495	0.596944	0.0877426	0.0377438
Unigene0022357	669.786	147.019	-0.559874	-0.623722	-0.523102	0.351507	-0.00257136	-0.0182453	0.0194206	0.218654	0.128271	0.00767215	0.894439	0.638414	0.00239126	0.000508593	0.00511417	0.0721885	0.989844	0.928028	0.923404	0.273199	0.52372	0.969704	3.20223e-10	0.000339205
Unigene0022361	329.978	95.1935	-0.128463	-0.330941	-0.421861	0.258108	-0.178732	0.0844121	0.198683	0.702593	0.410718	0.156228	0.797459	0.0852719	0.523093	0.0917682	0.0283941	0.193648	0.372401	0.6755	0.320474	4.38987e-05	0.0333296	0.436468	6.34983e-07	0.672374
Unigene0022376	180.016	47.0344	-0.391352	-0.38969	-0.289953	0.218173	-0.214733	0.357057	0.528045	0.24388	0.501713	-0.108422	0.702587	0.523551	0.0435257	0.0445052	0.142355	0.274283	0.282107	0.0674994	0.00463985	0.22024	0.00766852	0.590363	4.39083e-05	0.0050695
Unigene0022535	717.605	186.497	-0.496123	-0.595378	-0.515408	0.380091	-0.0870619	0.0667184	0.309647	0.357726	0.342104	-0.0201999	0.94051	0.634728	0.00848979	0.00105206	0.00593399	0.0505049	0.665885	0.740914	0.116008	0.066951	0.0806978	0.92034	3.18214e-13	0.000376213
Unigene0022538	505.842	157.723	-0.399065	-0.492501	-0.479583	0.134143	-0.256034	0.152517	0.276701	0.298046	0.194892	0.0569156	0.914747	0.63177	0.0392038	0.00906023	0.0113633	0.504727	0.19738	0.447577	0.162352	0.131052	0.32998	0.777961	2.48041e-11	0.000408428
Unigene0022558	778.917	190.094	-0.327232	-0.548102	-0.590314	0.380679	-0.0347901	-0.0469149	0.0149187	0.528714	0.316355	0.16901	0.939254	0.432955	0.095689	0.00307875	0.0011896	0.0501199	0.863223	0.816251	0.941125	0.00457857	0.107913	0.399377	4.10335e-13	0.0240849
Unigene0022617	136.96	28.8734	-0.109804	-0.335532	-0.391371	0.253288	-0.137886	0.15391	0.386223	0.294235	0.404256	0.00301899	0.654801	0.584632	0.585608	0.087085	0.0435147	0.202397	0.492802	0.443389	0.046603	0.13629	0.0364926	0.988076	0.000210529	0.00136223
Unigene0022669	831.012	222.514	-0.479189	-0.599629	-0.559891	0.325033	-0.0842232	0.0631504	0.121198	0.378181	0.218439	0.0474866	0.972939	0.568612	0.0114405	0.000947465	0.00239037	0.0980727	0.676187	0.754338	0.547048	0.0517711	0.273682	0.81405	2.00881e-17	0.00197034
Unigene0022730	1869.31	183.834	-0.499325	-0.741903	-0.759356	0.530397	0.17029	0.0309141	-0.0369015	0.373937	0.282897	0.214401	0.927401	0.536063	0.00801082	9.46317e-06	4.37665e-06	0.00442764	0.395764	0.878343	0.855006	0.0546742	0.152769	0.282871	3.56908e-12	0.00394991
Unigene0022774	885.452	155.746	-0.350547	-0.589314	-0.645552	0.28077	-0.0314444	0.0989418	-0.0882251	0.216152	0.20695	0.161477	0.903081	0.780823	0.0730239	0.00121854	0.000276508	0.156012	0.876272	0.623428	0.661681	0.278862	0.30033	0.421017	1.15525e-10	1.54521e-06
Unigene0022784	1353.38	184.512	-0.671917	-0.743254	-0.6139	0.493862	0.119058	-0.027461	0.164679	0.356026	0.251621	0.00415391	0.92633	0.652604	0.00012401	8.93449e-06	0.000659401	0.00884227	0.554198	0.891849	0.411742	0.0683523	0.205484	0.983594	4.26111e-12	0.000224795
Unigene0022785	776.547	199.539	-0.523076	-0.617379	-0.530628	0.389657	-0.0308517	-0.022726	0.109917	0.292488	0.261588	0.0168328	0.947077	0.661074	0.00511682	0.000602042	0.00440717	0.0445244	0.878587	0.910416	0.585217	0.138742	0.187496	0.933587	7.64285e-14	0.000174075
Unigene0022859	560.393	129.956	-0.389631	-0.532028	-0.534891	0.339258	-0.00255351	0.145893	0.0194634	0.499882	0.258199	0.0808212	0.868937	0.314119	0.04454	0.00428529	0.00404491	0.083418	0.989915	0.467771	0.923236	0.00792976	0.193485	0.688609	4.14962e-09	0.110563
Unigene0022860	652.943	136.187	-0.438917	-0.581551	-0.542098	0.47555	0.105594	0.0474184	-0.00524182	0.534189	0.26617	0.0368203	0.863621	0.290604	0.0219987	0.00146458	0.00349009	0.012175	0.600146	0.814313	0.979298	0.00410279	0.179605	0.855322	6.61879e-09	0.14142
Unigene0023017	431.916	152.724	-0.469949	-0.513185	-0.420966	0.260518	-0.0977608	-0.0101156	-0.00407404	0.205529	0.171398	-0.025244	0.906248	0.658719	0.0133815	0.00619058	0.0287674	0.189374	0.6276	0.960062	0.98391	0.303734	0.392651	0.900536	7.76178e-11	0.00018705
Unigene0023018	643.63	199.434	-0.430456	-0.535101	-0.533213	0.18478	-0.189299	-0.0995934	-0.0474787	0.273099	0.146564	0.236225	0.950864	0.584078	0.025006	0.00402781	0.00418437	0.356168	0.344316	0.621132	0.814081	0.168116	0.465704	0.23552	3.08391e-14	0.00138015
Unigene0023019	579.32	203.705	-0.440228	-0.52156	-0.472685	0.198682	-0.162675	-0.0204139	0.0255747	0.2575	0.122904	0.0178801	0.955988	0.705746	0.0215602	0.00527028	0.0127804	0.320475	0.417534	0.919499	0.899239	0.194736	0.541376	0.929465	8.00486e-15	3.9169e-05
Unigene0023110	516.092	120.323	-0.293544	-0.494045	-0.507037	0.467658	0.0756392	-0.0411078	-0.0407206	0.590127	0.333864	0.0708169	0.839812	0.23426	0.137256	0.00881332	0.00694938	0.0139029	0.707681	0.838681	0.840181	0.00119499	0.0887654	0.725585	4.32004e-08	0.239552
Unigene0023172	445.87	130.584	-0.285203	-0.435567	-0.50818	0.178241	-0.226387	0.0249685	0.0251863	0.44881	0.258223	0.340971	0.861096	0.239743	0.149307	0.023152	0.0068027	0.373738	0.256167	0.901616	0.900762	0.0188638	0.193442	0.0817729	8.20676e-09	0.228412
Unigene0023210	1714.07	147.28	-0.517737	-0.751571	-0.720687	0.645088	0.315399	-0.0449048	-0.060865	0.464283	0.282145	0.0570041	0.878501	0.522419	0.00567483	6.2211e-06	2.23585e-05	0.000280252	0.10904	0.824	0.762973	0.0147015	0.153909	0.777625	1.69847e-09	0.00518286
Unigene0023260	2215.23	142.978	-0.743054	-0.840557	-0.692689	0.661331	0.331744	-0.0934104	0.0989566	0.35103	0.262831	0.000164818	0.867626	0.610288	9.01102e-06	4.09305e-08	6.22261e-05	0.000172708	0.0909357	0.643061	0.623376	0.0726027	0.185331	0.999349	4.66464e-09	0.000723925
Unigene0023678	1276.94	158.515	-0.581488	-0.723747	-0.640614	0.521344	0.159326	-0.0991035	-0.0249886	0.216908	0.209843	0.0802122	0.89398	0.674441	0.00146675	1.98459e-05	0.000318671	0.00529253	0.427312	0.622858	0.901537	0.277144	0.293473	0.690841	3.37178e-10	0.000114372
Unigene0023679	1273.71	166.775	-0.589958	-0.721126	-0.647451	0.506586	0.145977	-0.0964426	-0.00439009	0.346327	0.228538	0.12159	0.906606	0.597472	0.00119985	2.1981e-05	0.000261646	0.00700804	0.467512	0.632269	0.982662	0.0767859	0.251556	0.545741	7.41401e-11	0.000999347
Unigene0023691	539.136	114.777	-0.230727	-0.419812	-0.559085	-0.0425837	-0.294854	0.044382	-0.123995	0.130334	0.161833	0.395786	0.839958	0.647303	0.246919	0.0292543	0.00243284	0.832968	0.135429	0.826018	0.537767	0.517011	0.41998	0.0409974	4.27483e-08	0.000262774
Unigene0023696	712.39	184.188	-0.330277	-0.50243	-0.580399	0.0521898	-0.264175	0.019312	-0.0898565	0.104454	0.131128	0.298305	0.927145	0.781016	0.0924613	0.0075682	0.00150453	0.795998	0.183012	0.923832	0.655801	0.60411	0.514436	0.130701	3.72437e-12	1.53e-06
Unigene0023775	2342.86	146.229	-0.590998	-0.810277	-0.773627	0.653609	0.331683	-0.0437547	-0.0287588	0.440636	0.27055	0.13142	0.872471	0.489788	0.00117016	3.02163e-07	2.21792e-06	0.000218165	0.0909991	0.828441	0.88677	0.0214255	0.172281	0.513492	3.00788e-09	0.0095083
Unigene0023792	558.998	160.07	-0.158409	-0.404076	-0.550578	0.100711	-0.350025	0.167125	0.11191	0.364386	0.356891	0.343951	0.917024	0.48583	0.430012	0.0365841	0.00292158	0.617201	0.0734811	0.404732	0.57839	0.0616724	0.0676368	0.0789684	1.79062e-11	0.0101951
Unigene0023823	2051.92	218.089	-0.609925	-0.777555	-0.741262	0.467709	0.125402	-0.0286342	-0.00183816	0.333241	0.212959	0.178871	0.957862	0.658151	0.000730709	1.82382e-06	9.72397e-06	0.0138913	0.533124	0.887257	0.99274	0.0893988	0.286196	0.372022	4.6946e-15	0.000190305
Unigene0023827	505.893	110.065	-0.241788	-0.407919	-0.54706	-0.0734199	-0.400151	0.044108	-0.0404113	0.0913978	0.110917	0.508434	0.842466	0.590822	0.224348	0.0346714	0.00314697	0.715902	0.0386236	0.827076	0.84138	0.650264	0.581789	0.00677048	3.55958e-08	0.00117513
Unigene0023852	529.94	141.978	-0.300335	-0.474087	-0.537659	0.246417	-0.112522	-0.0119286	-0.05623	0.463134	0.238481	0.246228	0.880857	0.313467	0.127977	0.0124811	0.00382352	0.215328	0.5763	0.952911	0.780572	0.0149819	0.230946	0.215691	1.34732e-09	0.111345
Unigene0023853	581.821	135.456	-0.291521	-0.477147	-0.570141	0.195674	-0.132069	0.00145856	-0.109579	0.417033	0.1917	0.327751	0.868489	0.30869	0.140112	0.011848	0.00190369	0.328005	0.511398	0.994239	0.586382	0.0304544	0.338118	0.0951334	4.31931e-09	0.117198
Unigene0023857	538.599	137.37	-0.352197	-0.507789	-0.545294	0.28962	-0.0758503	-0.0591169	-0.0657674	0.452425	0.218527	0.236801	0.873899	0.314189	0.0715921	0.00685256	0.00326561	0.142835	0.7069	0.769598	0.744485	0.0178138	0.273486	0.234347	2.63413e-09	0.110479
Unigene0024423	1401.23	150.031	-0.478443	-0.655534	-0.716953	0.16567	-0.079372	0.0393459	-0.0601535	0.157827	0.103629	0.344143	0.889682	0.734316	0.011588	0.000205946	2.58051e-05	0.408894	0.693924	0.845512	0.765668	0.431729	0.606987	0.0787909	5.40978e-10	1.29883e-05
Unigene0024918	58.9755	3.25926	0.211459	-0.0503226	-0.270146	0.0814619	-0.16736	0.313163	0.260619	0.536576	0.572777	0.240817	0.351368	-0.183836	0.289686	0.803153	0.172947	0.686263	0.404063	0.11171	0.189196	0.00390894	0.00179328	0.226272	0.0723086	0.358674
Unigene0025280	631.662	159.936	-0.24948	-0.458829	-0.580127	0.137499	-0.242224	-0.0285614	0.00160702	0.457379	0.291121	0.380898	0.908071	0.397975	0.209496	0.0160719	0.00151409	0.494027	0.223489	0.887542	0.993653	0.0164536	0.140681	0.0499772	6.13349e-11	0.0397931
Unigene0025282	968.349	126.794	-0.355944	-0.535283	-0.666852	0.00161725	-0.258979	0.0590819	-0.0254008	0.218219	0.125905	0.508453	0.86134	0.578563	0.0684209	0.00401291	0.000145544	0.993612	0.192095	0.76973	0.899921	0.274179	0.531471	0.006768	8.03937e-09	0.00157015
Unigene0025332	158.967	29.3356	0.0141704	-0.27226	-0.444248	0.0787526	-0.17851	-0.152863	-0.224618	-0.00119006	0.177041	0.327979	0.641379	0.637711	0.944074	0.16948	0.0202605	0.6962	0.373005	0.446533	0.260001	0.9953	0.377014	0.0948898	0.00031179	0.000346005
Unigene0025623	1179.42	134.561	-0.60415	-0.703717	-0.635782	0.346878	0.0215823	0.214219	0.284129	0.317043	0.250082	0.0315271	0.883243	0.703413	0.000846246	4.21575e-05	0.000365293	0.0762864	0.914908	0.283288	0.150912	0.107107	0.208363	0.875949	1.0604e-09	4.26216e-05
Unigene0025718	1420.94	205.507	-0.455133	-0.669857	-0.715511	0.309758	-0.0180045	0.0317501	-0.0877256	0.214345	0.240758	0.277774	0.952838	0.725503	0.0170591	0.000132401	2.72589e-05	0.115871	0.928975	0.875078	0.663485	0.282998	0.22639	0.160663	1.86737e-14	1.85205e-05
Unigene0025749	779.527	185.803	-0.415762	-0.561479	-0.590617	0.157309	-0.213523	0.0607918	0.168657	0.311657	0.216215	0.19142	0.942769	0.680511	0.0310165	0.00230864	0.00118095	0.433261	0.284893	0.763251	0.400377	0.113537	0.278719	0.338836	1.98573e-13	9.38474e-05
Unigene0025750	862.949	219.389	-0.41165	-0.582528	-0.597198	0.306199	-0.130789	0.00315699	0.157798	0.426919	0.329308	0.172155	0.974787	0.596642	0.0328918	0.00143143	0.0010061	0.120339	0.515535	0.987531	0.431817	0.0263582	0.0934791	0.390534	8.37807e-18	0.00101997
Unigene0025877	324.505	109.996	-0.443034	-0.485705	-0.413235	0.166718	-0.185408	0.205387	0.0693479	0.080503	0.154612	0.00265595	0.846491	0.719181	0.0206461	0.0102175	0.0321587	0.405893	0.354506	0.304075	0.731068	0.689775	0.441288	0.98951	2.63537e-08	2.36956e-05
Unigene0025953	212.728	62.495	-0.442429	-0.437688	-0.329199	0.130401	-0.198355	0.461155	0.27633	0.0308566	0.145751	-0.174183	0.738584	0.679706	0.0208405	0.0224163	0.0935947	0.516793	0.321289	0.0154751	0.162939	0.878568	0.468209	0.384889	1.08836e-05	9.63678e-05
Unigene0026005	919.659	150.158	-0.593785	-0.672194	-0.561557	0.499133	0.0545476	-0.018395	0.325881	0.447176	0.407633	0.0239493	0.895049	0.524498	0.00109377	0.000122919	0.00230468	0.00803876	0.786986	0.927439	0.0971484	0.0193545	0.0348108	0.905614	2.98868e-10	0.00497622
Unigene0026114	101.244	28.3781	0.320771	0.302568	0.202392	-0.094426	0.0521506	0.639695	0.368768	-0.0802677	0.192086	0.030482	-0.643836	-0.616695	0.102818	0.125027	0.311335	0.639439	0.796148	0.000327114	0.0583802	0.690637	0.337127	0.880032	0.000290566	0.00061297
Unigene0026332	1450.02	164.316	-0.27341	-0.601298	-0.761572	0.279457	-0.0799894	0.0845479	0.0446301	0.428084	0.340969	0.387711	0.919578	0.576196	0.167613	0.000908938	3.95038e-06	0.158039	0.691658	0.675006	0.82506	0.0259064	0.0817743	0.045693	1.22867e-11	0.00165833
Unigene0026446	1877	173.947	-0.567341	-0.754783	-0.74104	0.451698	0.0603762	0.213568	0.276525	0.413322	0.327807	0.136011	0.932128	0.584223	0.00202728	5.38934e-06	9.81567e-06	0.0180208	0.764824	0.284789	0.162631	0.0321188	0.0950736	0.498758	1.57879e-12	0.00137544
Unigene0026981	1616.77	160.616	-0.464997	-0.673864	-0.759677	0.298273	-0.0596801	0.0687222	0.110357	0.445907	0.298085	0.449358	0.905628	0.409733	0.0145296	0.000116516	4.31252e-06	0.130744	0.767462	0.733407	0.583708	0.0197429	0.130998	0.0187013	8.39881e-11	0.0337969
Unigene0027070	396.512	125.094	-0.360121	-0.489208	-0.437874	0.291638	-0.0886722	-0.0176382	0.0211654	0.0982279	0.196472	-0.0295597	0.862118	0.797701	0.0650136	0.0096066	0.0223525	0.139946	0.660068	0.930417	0.916545	0.625949	0.325996	0.883637	7.52659e-09	6.26467e-07
Unigene0027289	1531.4	153.028	-0.571962	-0.752951	-0.682084	0.597348	0.275355	-0.0481885	0.00777196	0.384065	0.292899	-0.00128344	0.892421	0.651523	0.00182681	5.85058e-06	8.90938e-05	0.00100242	0.164489	0.81135	0.96931	0.0479479	0.138161	0.994931	4.01202e-10	0.000232125
Unigene0027412	440.477	90.1968	-0.0282424	-0.341401	-0.543516	0.164387	-0.185277	0.0594416	-0.0250056	0.50282	0.418072	0.34101	0.813356	0.314734	0.88879	0.0813635	0.00338891	0.412584	0.354854	0.768366	0.901471	0.00751401	0.0300014	0.0817351	2.50699e-07	0.10983
Unigene0027571	787.805	205.274	-0.375444	-0.557763	-0.58948	0.238643	-0.105441	-0.0263093	-0.108606	0.237091	0.176409	0.172159	0.956611	0.700732	0.0536289	0.00250383	0.00121371	0.230619	0.600677	0.89636	0.589728	0.233756	0.378749	0.390521	6.72078e-15	4.69221e-05
Unigene0027572	1053.56	197.998	-0.502113	-0.658867	-0.612726	0.400355	0.0776461	-0.143997	-0.151888	0.214605	0.106736	0.060698	0.93872	0.727369	0.00761239	0.000186211	0.000679797	0.0385158	0.700273	0.473639	0.449475	0.282401	0.596188	0.763606	4.56406e-13	1.71993e-05
Unigene0027701	51.8603	8.79999	0.170382	-0.0564224	-0.210522	0.0204566	-0.311846	0.67553	0.182337	0.138559	0.428244	0.0211016	0.48661	0.232193	0.395505	0.779839	0.291878	0.919331	0.113306	0.000110421	0.362674	0.490671	0.0258449	0.916796	0.0100566	0.243843
Unigene0027837	393.008	151.89	-0.373506	-0.450138	-0.433782	0.138324	-0.287118	0.0380231	0.207851	0.281533	0.27865	0.112375	0.912185	0.619876	0.0549761	0.0184722	0.0237861	0.491415	0.146476	0.850647	0.298184	0.154843	0.159293	0.576804	3.54063e-11	0.000563609
Unigene0027930	335.004	71.6699	-0.211479	-0.388847	-0.487381	0.238743	-0.187177	-0.0192959	0.217356	0.602155	0.437237	0.376393	0.747938	0.0792853	0.289639	0.0450078	0.00992127	0.230418	0.349853	0.923895	0.276128	0.000889689	0.0225711	0.0529789	7.29899e-06	0.694243
Unigene0028014	997.289	191.155	-0.548163	-0.657878	-0.610513	0.318698	-0.0738079	0.138058	0.15942	0.232432	0.320403	0.115401	0.944776	0.730537	0.00307473	0.000191882	0.000719752	0.105186	0.714463	0.492258	0.427036	0.243346	0.103235	0.566518	1.28498e-13	1.51481e-05
Unigene0028134	450.03	189.289	-0.377708	-0.458849	-0.415831	0.181209	-0.260158	0.0183989	0.143876	0.257845	0.260136	0.0244454	0.945202	0.678584	0.0520885	0.0160668	0.0309857	0.365702	0.190008	0.927423	0.474014	0.194119	0.190046	0.903668	1.16895e-13	9.99792e-05
Unigene0028392	872.107	174.477	-0.420323	-0.569744	-0.627475	0.10905	-0.211894	-0.00344499	-0.110043	0.137765	0.110341	0.379065	0.92364	0.682095	0.0290381	0.00192078	0.000459488	0.5882	0.28867	0.986394	0.584787	0.493185	0.583762	0.0511822	6.57347e-12	8.90615e-05
Unigene0028832	339.572	68.5954	-0.412501	-0.493938	-0.422858	0.475429	0.0679662	-0.00976084	0.244364	0.615759	0.354299	0.0149382	0.724517	0.069785	0.0324965	0.0088302	0.027983	0.0122	0.736236	0.961461	0.219298	0.000628187	0.0697991	0.941048	1.92548e-05	0.729435
Unigene0028920	204.456	74.949	-0.255964	-0.313853	-0.287095	0.0854736	-0.36017	0.158048	0.462809	0.30897	0.314227	-0.0678766	0.790219	0.541425	0.197506	0.110882	0.14651	0.671642	0.0649752	0.431077	0.0150621	0.11685	0.110434	0.736572	9.44193e-07	0.00353897
Unigene0028967	397.384	65.7339	-0.277703	-0.383591	-0.505325	-0.202025	-0.388063	-0.0440282	-0.172836	-0.0854573	-0.016188	0.50604	0.73586	0.687028	0.160775	0.0482477	0.00717422	0.312233	0.0454801	0.827384	0.388632	0.671701	0.936126	0.00707959	1.21884e-05	7.55046e-05
Unigene0029212	1267.56	145.643	-0.60019	-0.722077	-0.641183	0.456304	0.207931	-0.129282	-0.103863	0.266139	0.131435	0.0330384	0.880315	0.689123	0.000934367	2.11841e-05	0.000313542	0.0167412	0.297993	0.520428	0.606169	0.179658	0.513444	0.870051	1.42164e-09	7.03244e-05
Unigene0029218	1822.06	125.206	-0.715262	-0.805305	-0.658515	0.554965	0.313899	-0.132541	-0.104116	0.134439	0.0860982	-0.0301679	0.836142	0.795973	2.75171e-05	4.05641e-07	0.000188214	0.00265994	0.110826	0.509876	0.605289	0.503778	0.669376	0.881259	5.61484e-08	6.89751e-07
Unigene0029301	900.109	187.512	-0.332895	-0.538054	-0.641769	0.0992446	-0.267552	0.223611	0.0516063	0.22818	0.203993	0.325724	0.942182	0.619755	0.089752	0.00379285	0.00030834	0.622361	0.177271	0.262199	0.798232	0.252318	0.307441	0.0973188	2.24828e-13	0.000565426
Unigene0029349	588.735	188.389	-0.466282	-0.534532	-0.498205	0.143011	-0.251951	-0.0377225	0.0985769	0.159333	0.175284	0.16749	0.938883	0.752959	0.0142242	0.00407444	0.00817571	0.476703	0.204869	0.851815	0.624716	0.427292	0.381846	0.403692	4.41849e-13	5.84856e-06
Unigene0029436	223.514	52.6662	-0.328299	-0.336121	-0.290815	0.118166	-0.336817	0.334606	0.637636	0.447919	0.390491	-0.00841811	0.715109	0.264712	0.0945485	0.0864968	0.141119	0.557191	0.0858068	0.0880146	0.000346741	0.0191299	0.0440309	0.96676	2.76763e-05	0.182091
Unigene0029497	365.517	75.7275	-0.0425698	-0.249985	-0.451573	-0.185528	-0.566346	0.383801	0.216565	0.156905	0.297692	0.424899	0.770394	0.517602	0.833022	0.208544	0.0180568	0.354189	0.00207284	0.0481147	0.277922	0.434458	0.131532	0.0271567	2.59798e-06	0.00568968
Unigene0029555	1390.12	158.484	-0.551665	-0.720328	-0.671469	0.47674	0.187051	-0.266837	-0.165556	0.243985	0.158235	0.141615	0.890248	0.749635	0.0028548	2.26711e-05	0.000125793	0.0119305	0.350181	0.178476	0.40922	0.220036	0.430525	0.48106	5.08896e-10	6.77645e-06
Unigene0029557	1723.09	127.485	-0.67172	-0.791565	-0.666532	0.583765	0.344673	-0.223619	-0.0878516	0.272049	0.124374	-0.0239583	0.843266	0.724308	0.000124792	8.78113e-07	0.000147009	0.00139039	0.0783009	0.262183	0.66303	0.169823	0.536513	0.905579	3.35521e-08	1.94136e-05
Unigene0029731	704.092	145.41	-0.258431	-0.469693	-0.608625	0.0854441	-0.217308	0.00169048	-0.213474	0.271864	0.175595	0.472806	0.887165	0.463049	0.193072	0.0134392	0.000755442	0.671749	0.276236	0.993323	0.285007	0.170125	0.380988	0.0127542	7.07191e-10	0.0150029
Unigene0030033	262.627	88.8343	-0.431149	-0.419723	-0.307201	0.132535	-0.276271	0.0738559	0.452969	0.203328	0.208837	-0.127688	0.80493	0.680788	0.0247476	0.0292922	0.119068	0.509896	0.163034	0.714285	0.01766	0.309054	0.295846	0.525626	4.1462e-07	9.29957e-05
Unigene0030059	1538.75	133.529	-0.51973	-0.744011	-0.6998	0.648674	0.279483	0.175632	0.0996119	0.418051	0.342471	-0.0242239	0.874798	0.522668	0.0054608	8.64961e-06	4.8505e-05	0.000252448	0.157999	0.380886	0.621067	0.0300105	0.0803518	0.904537	2.4209e-09	0.00515774
Unigene0030431	148.565	38.7362	-0.251001	-0.230367	-0.175333	-0.0388826	-0.427682	0.50921	0.548652	0.136514	0.251335	-0.140977	0.652844	0.48226	0.206641	0.247677	0.381709	0.84731	0.0260617	0.00667274	0.00304319	0.497156	0.206016	0.483059	0.000223199	0.0108497
Unigene0031042	186.353	68.8864	-0.012637	-0.184998	-0.261294	-0.00782004	-0.428931	0.254208	0.3773	0.310233	0.326657	-0.0766433	0.759262	0.57969	0.950118	0.355589	0.188011	0.96912	0.0255817	0.200705	0.0523633	0.115284	0.096308	0.703971	4.39564e-06	0.00152957
Unigene0031049	25.3502	3.64059	-0.192488	-0.0254143	0.132079	0.169782	0.278481	0.132432	0.274554	-0.33343	0.0661951	-0.149048	-0.446497	-0.220916	0.336097	0.899868	0.511364	0.397197	0.159557	0.510227	0.165771	0.0892062	0.742878	0.458094	0.0195617	0.268145
Unigene0031106	1113.02	150.311	-0.419943	-0.651636	-0.664505	0.537432	0.110067	-0.0623003	0.0689719	0.484539	0.389276	0.187299	0.89329	0.453777	0.029199	0.000231349	0.000156593	0.00384131	0.584702	0.757547	0.732473	0.0104279	0.0447513	0.349532	3.64292e-10	0.0174338
Unigene0031132	665.185	169.108	-0.422943	-0.549686	-0.564993	0.158026	-0.193045	0.00472033	0.0979689	0.284217	0.255499	0.203947	0.927821	0.670677	0.0279485	0.0029774	0.00213624	0.431142	0.334673	0.981358	0.626864	0.15078	0.198351	0.307554	3.327e-12	0.000129005
Unigene0031170	457.405	144.321	-0.391336	-0.481341	-0.465437	0.0781903	-0.251332	-0.05662	0.0220186	0.015473	0.118713	0.131503	0.877617	0.89113	0.0435351	0.0110237	0.0144243	0.698269	0.206021	0.779087	0.913194	0.938942	0.555355	0.513223	1.85039e-09	4.62373e-10
Unigene0031191	143.003	59.4129	0.17547	-0.100896	-0.252076	0.0467808	-0.373539	0.108259	0.0764764	0.363534	0.315038	-0.0200236	0.760064	0.466502	0.381332	0.616551	0.204638	0.816768	0.0549524	0.590926	0.704587	0.0623295	0.109468	0.921034	4.23625e-06	0.0141723
Unigene0031441	1593.38	150.271	-0.65357	-0.777941	-0.651521	0.594453	0.250482	-0.00843623	0.090376	0.295514	0.200559	-0.0798235	0.886059	0.663932	0.00021842	1.78866e-06	0.000232137	0.00107612	0.207612	0.966688	0.653933	0.134516	0.31583	0.692266	7.93987e-10	0.000159399
Unigene0031492	215.549	39.2909	0.109914	-0.177348	-0.422749	-0.0963954	-0.424227	0.304493	0.182051	0.346608	0.445923	0.338313	0.682966	0.34071	0.58523	0.376175	0.0280278	0.632436	0.0274267	0.122526	0.36344	0.0765311	0.019738	0.0843365	8.65222e-05	0.0820213
Unigene0031620	123.266	18.3587	0.31224	-0.0364807	-0.252417	0.169445	-0.269516	0.26864	0.350443	0.642973	0.58219	0.0305402	0.556079	0.0904794	0.112827	0.856643	0.204006	0.398147	0.17399	0.175448	0.0731151	0.00029787	0.00144282	0.879804	0.00259684	0.653561
Unigene0031708	1359.03	159.791	-0.632053	-0.740984	-0.634282	0.46177	0.121486	0.153045	0.089049	0.165195	0.15044	-0.0515799	0.904841	0.734399	0.000405252	9.83886e-06	0.000380923	0.0153205	0.54609	0.445986	0.658709	0.410256	0.453857	0.798333	9.2768e-11	1.29443e-05
Unigene0031999	549.288	116.773	-0.270669	-0.48898	-0.539286	0.412923	0.049494	-0.110786	-0.0034521	0.626929	0.322125	0.142613	0.835322	0.222965	0.172085	0.00964528	0.00369828	0.0323019	0.806333	0.582237	0.986366	0.000466365	0.101292	0.477942	5.94845e-08	0.263616
Unigene0032243	422.026	132.759	-0.394899	-0.450617	-0.466844	0.0294661	-0.314055	0.128986	0.10875	0.258898	0.156281	0.21725	0.881513	0.492232	0.0414937	0.0183328	0.0140923	0.884003	0.110639	0.521391	0.589233	0.192239	0.436311	0.276368	1.26219e-09	0.00910397
Unigene0032324	228.894	52.3075	0.0445303	-0.248356	-0.423191	0.176264	-0.29941	0.122449	0.279234	0.537019	0.44695	0.24598	0.730314	0.241524	0.825446	0.211623	0.0278468	0.379147	0.129213	0.542888	0.158385	0.00387383	0.0194232	0.216169	1.52846e-05	0.224871
Unigene0032417	224.833	89.2184	-0.21174	-0.296205	-0.287547	0.156845	-0.311845	0.360519	0.35331	0.455738	0.327412	-0.0818226	0.813541	0.268962	0.289031	0.133563	0.145847	0.434638	0.113308	0.0646961	0.0706383	0.0168943	0.0954958	0.684944	2.47882e-07	0.174911
Unigene0032578	216.453	78.2486	-0.243647	-0.373227	-0.373296	0.186089	-0.257039	0.337598	0.323306	0.235811	0.428383	-0.0489675	0.803148	0.552997	0.220695	0.0551718	0.0551236	0.352709	0.195565	0.0850369	0.0999755	0.236367	0.0257914	0.808356	4.59724e-07	0.00277475
Unigene0032645	853.993	200.333	-0.381714	-0.585778	-0.599759	0.330385	-0.00873599	-0.0161631	-0.107802	0.276489	0.215212	0.0813611	0.949533	0.733896	0.0494479	0.00132579	0.00094442	0.092348	0.965505	0.936224	0.592504	0.162689	0.28101	0.686632	4.2765e-14	1.32142e-05
Unigene0032646	850.986	175.955	-0.283622	-0.542458	-0.639275	0.262093	-0.0692008	0.061936	-0.116704	0.341354	0.284544	0.225711	0.930343	0.641639	0.151675	0.00346416	0.000331034	0.186615	0.731618	0.758923	0.562114	0.081408	0.150291	0.257627	2.1629e-12	0.000309487
Unigene0032687	348.956	89.5389	-0.0953886	-0.318705	-0.485947	0.0615111	-0.371025	0.105094	0.100072	0.382786	0.358226	0.429158	0.813964	0.285726	0.636012	0.105179	0.0101743	0.760529	0.0567383	0.601884	0.619448	0.0487596	0.0665429	0.0254953	2.41541e-07	0.14853
Unigene0032948	288.648	53.5857	-0.0133913	-0.291602	-0.411204	0.376696	-0.0631718	0.0526964	0.272856	0.788285	0.641061	0.0839973	0.716356	0.0815855	0.947144	0.139997	0.0331008	0.052773	0.754257	0.794059	0.16851	1.04702e-06	0.000314633	0.677009	2.63982e-05	0.685811
Unigene0032993	941.846	196.685	-0.522708	-0.636749	-0.596098	0.358269	0.0202553	-0.178329	-0.116954	0.308908	0.133659	0.171831	0.936512	0.546968	0.00515367	0.000355511	0.00103368	0.0665076	0.920123	0.373497	0.561272	0.116927	0.506281	0.391439	7.01949e-13	0.0031531
Unigene0032994	793.701	135.095	-0.543289	-0.643571	-0.547753	0.509159	0.157524	-0.187018	-0.10157	0.324481	0.162774	0.0653984	0.855697	0.447014	0.00340492	0.000292791	0.00310141	0.00667913	0.432627	0.350268	0.614186	0.0986771	0.417246	0.745872	1.28202e-08	0.0194037
Unigene0033100	233.389	51.1766	0.193134	-0.116521	-0.356959	-0.0342059	-0.477861	0.366662	0.314828	0.47154	0.468584	0.228534	0.710985	0.281531	0.334448	0.562732	0.0675801	0.8655	0.0117041	0.0599448	0.109717	0.0130293	0.0136903	0.251564	3.2304e-05	0.154847
Unigene0033234	1306.49	145.554	-0.491076	-0.700565	-0.695525	0.545655	0.113379	0.0494431	0.175643	0.428025	0.535862	0.193346	0.897673	0.541365	0.0092933	4.72029e-05	5.63883e-05	0.0032411	0.573383	0.806529	0.380855	0.0259291	0.00396606	0.333907	2.20978e-10	0.00354334
Unigene0033235	1718.61	213.931	-0.487502	-0.685549	-0.750749	0.252939	-0.0869153	0.081293	0.00767661	0.282228	0.221862	0.380222	0.961374	0.626751	0.00990018	7.93633e-05	6.45169e-06	0.203039	0.666416	0.686881	0.969686	0.153784	0.266048	0.0504188	1.61209e-15	0.000468623
Unigene0033236	1489	135.76	-0.444973	-0.708693	-0.716548	0.614684	0.286804	-0.081256	-0.0676944	0.485	0.293397	0.0939045	0.866906	0.462238	0.0200329	3.51634e-05	2.62066e-05	0.000646085	0.146937	0.687017	0.737255	0.0103443	0.137461	0.641298	4.97137e-09	0.0152035
Unigene0033255	509.96	104.538	-0.146941	-0.420376	-0.572469	0.225016	-0.116172	0.00268598	-0.030234	0.5027	0.328907	0.312571	0.835739	0.330407	0.464546	0.0290157	0.00180587	0.259136	0.563909	0.989391	0.881001	0.00753067	0.0939028	0.112426	5.77674e-08	0.0923254
Unigene0033394	387.703	159.681	-0.273168	-0.397054	-0.41718	0.194578	-0.238091	0.0229016	0.0393875	0.419688	0.22919	0.120477	0.908748	0.342485	0.168004	0.040296	0.0303902	0.330776	0.231733	0.909726	0.84535	0.029307	0.250167	0.549453	5.6136e-11	0.0803384
Unigene0033511	449.353	149.376	-0.239266	-0.420921	-0.479647	0.263606	-0.172952	-0.0236019	-0.0177611	0.44087	0.311461	0.225542	0.892902	0.320214	0.229368	0.0287861	0.0113508	0.183991	0.388309	0.906977	0.929933	0.0213482	0.113776	0.257993	3.80361e-10	0.10345
Unigene0033651	1184.5	152.448	-0.346676	-0.636501	-0.70601	0.471316	0.0625361	0.173198	0.162824	0.489244	0.534062	0.153678	0.914735	0.558901	0.0764699	0.000357994	3.87933e-05	0.0130783	0.756657	0.387623	0.417102	0.00960042	0.00411337	0.444085	2.48463e-11	0.00244261
Unigene0033690	712.427	167.919	-0.547305	-0.616609	-0.51637	0.388482	0.00156307	-0.144732	-0.000334871	0.261864	0.13542	0.0384709	0.911595	0.570088	0.00313081	0.000614353	0.00582573	0.0452276	0.993826	0.471359	0.998677	0.187014	0.500642	0.848908	3.8374e-11	0.00190595
Unigene0033692	168.359	17.0063	-0.486385	-0.459567	-0.266332	0.323064	0.16472	-0.387714	-0.235873	-0.314722	-0.204318	-0.188725	0.539175	0.755614	0.0100965	0.0158806	0.17933	0.100244	0.411622	0.0456913	0.236239	0.109843	0.306655	0.345809	0.00370672	5.19109e-06
Unigene0033772	454.467	113.978	-0.321202	-0.488148	-0.471888	0.422766	-0.0839502	0.182558	0.364045	0.506802	0.590877	-0.0108454	0.859977	0.418388	0.102331	0.00978813	0.0129531	0.0280207	0.677181	0.362082	0.0619345	0.00697995	0.0011736	0.957183	9.01531e-09	0.0298644
Unigene0033897	1006.59	173.615	-0.462311	-0.638975	-0.646895	0.393976	-0.00459158	0.184489	0.0546051	0.378086	0.251845	0.176661	0.923798	0.416744	0.0151854	0.000333861	0.000265923	0.0420152	0.981866	0.356939	0.786766	0.0518347	0.205067	0.378057	6.4102e-12	0.0305816
Unigene0033899	392.331	119.709	-0.287597	-0.43893	-0.509893	0.129661	-0.243456	0.0723345	-0.0387874	0.290214	0.218926	0.286856	0.875215	0.477201	0.145773	0.0219943	0.0065877	0.519193	0.22107	0.719935	0.847679	0.14198	0.272589	0.146861	2.32739e-09	0.0118369
Unigene0033919	700.142	149.365	-0.374434	-0.537462	-0.59705	0.230456	-0.0977247	-0.151724	-0.0871805	0.383101	0.214428	0.343539	0.892596	0.43626	0.0543278	0.00383895	0.00100979	0.247489	0.627728	0.449971	0.665456	0.048559	0.282807	0.0793524	3.93476e-10	0.0229094
Unigene0034102	933.453	153.712	-0.533801	-0.654084	-0.603208	0.434563	0.132588	-0.216763	-0.202937	0.328134	0.161492	0.166082	0.885975	0.513703	0.00413509	0.000215095	0.000866523	0.0235069	0.509725	0.277474	0.310006	0.0947241	0.420974	0.407713	8.00921e-10	0.00612999
Unigene0034323	1335.56	179.366	-0.616521	-0.721207	-0.662759	0.419444	0.0842691	-0.0573941	-0.0234266	0.319813	0.25847	0.205712	0.92363	0.59164	0.000615778	2.19124e-05	0.000165287	0.0294112	0.67602	0.776141	0.907665	0.103907	0.193001	0.303296	6.58372e-12	0.00115217
Unigene0034345	1713.65	176.578	-0.588465	-0.743978	-0.724148	0.419272	0.115051	-0.137611	-0.096138	0.318325	0.140943	0.264348	0.916729	0.593457	0.00124359	8.66204e-06	1.95358e-05	0.0294848	0.567703	0.493673	0.63335	0.105617	0.483165	0.182715	1.86874e-11	0.00110251
Unigene0034760	1868.82	146.503	-0.602565	-0.780413	-0.723101	0.624665	0.298756	-0.12151	-0.0359546	0.451507	0.245	0.131313	0.867924	0.446229	0.000880602	1.57788e-06	2.03545e-05	0.000495843	0.130092	0.54601	0.85869	0.0180758	0.218063	0.513839	4.54264e-09	0.0196439
Unigene0034841	393.44	84.3523	-0.307434	-0.482964	-0.496956	0.190795	-0.0585513	-0.0504914	-0.16623	-0.0482024	0.0707797	0.0863034	0.777648	0.902783	0.118774	0.010718	0.00836295	0.340446	0.771744	0.802506	0.407291	0.811296	0.725724	0.668632	1.81528e-06	1.19839e-10
Unigene0035060	952.21	164.526	-0.366164	-0.609856	-0.626628	0.534928	0.11565	-0.00629445	0.0461485	0.576683	0.376955	0.0905064	0.908042	0.408449	0.0603198	0.000731999	0.000470195	0.00404195	0.565675	0.975142	0.819204	0.00163985	0.0525971	0.653464	6.15723e-11	0.0344141
Unigene0035061	585.763	135.226	-0.253681	-0.496955	-0.558228	0.407098	-0.0347974	0.060332	0.12577	0.610861	0.475273	0.141388	0.884511	0.344799	0.201673	0.00836297	0.00247866	0.035073	0.863195	0.764992	0.531915	0.000713348	0.0122324	0.481771	9.31707e-10	0.0781846
Unigene0035064	439.787	141.592	-0.500839	-0.51792	-0.40719	0.258908	-0.153768	0.0880014	0.312579	0.357842	0.262669	-0.0760603	0.89381	0.600081	0.00779229	0.00565492	0.035028	0.192222	0.443817	0.662489	0.112417	0.0668563	0.185614	0.706124	3.43707e-10	0.000936894
Unigene0035320	1449.44	142.987	-0.382471	-0.64321	-0.754373	0.345284	0.0361786	0.107666	-0.0351845	0.506877	0.283332	0.374643	0.87932	0.345746	0.0489612	0.000295848	5.48957e-06	0.0777389	0.857818	0.592973	0.861687	0.00697022	0.152112	0.0541825	1.56787e-09	0.077316
Unigene0035361	554.791	160.731	-0.433187	-0.528897	-0.517273	0.259766	-0.119285	-0.0713974	-0.0345686	0.377443	0.170226	0.214531	0.902186	0.377477	0.0240007	0.00456202	0.00572569	0.1907	0.553436	0.723422	0.864086	0.0522673	0.395945	0.282572	1.28951e-10	0.0522438
Unigene0035524	597.897	168.544	-0.477944	-0.564167	-0.481567	0.264627	-0.0755801	-0.08259	-0.0218659	0.0561698	0.0985922	-0.0290574	0.905524	0.879738	0.0116875	0.00217572	0.0109807	0.182236	0.707899	0.68214	0.913794	0.780801	0.624662	0.885601	8.5103e-11	1.50487e-09
Unigene0035560	487.166	126.105	-0.275469	-0.491291	-0.530767	0.24498	-0.155397	0.103277	0.140208	0.134653	0.299387	0.0753109	0.868525	0.805172	0.164309	0.00925793	0.00439495	0.218102	0.438945	0.608214	0.485473	0.503094	0.129243	0.708895	4.30532e-09	4.08794e-07
Unigene0035572	473.468	178.956	-0.344689	-0.450432	-0.453747	0.0859525	-0.30117	0.09052	0.156591	0.236624	0.179337	0.0594302	0.933895	0.702501	0.0782859	0.0183866	0.0174422	0.669904	0.126868	0.653415	0.435393	0.234706	0.370758	0.768409	1.14643e-12	4.4043e-05
Unigene0035670	1517.17	180.528	-0.595375	-0.745516	-0.684865	0.490714	0.145842	-0.0670667	0.0504721	0.360726	0.264321	0.0965183	0.927016	0.644519	0.00105215	8.10767e-06	8.12062e-05	0.00935332	0.467928	0.739607	0.80258	0.0645317	0.18276	0.632	3.8048e-12	0.000284895
Unigene0035682	1785.64	203.578	-0.608852	-0.770256	-0.700211	0.548211	0.193606	-0.0919732	0.00555777	0.339292	0.245948	0.0875478	0.940393	0.665058	0.000751072	2.61544e-06	4.78009e-05	0.00307165	0.333244	0.648202	0.978051	0.0833857	0.21623	0.664128	3.25916e-13	0.000153926
Unigene0035790	789.904	131.401	-0.475046	-0.632056	-0.579236	0.496765	0.0472035	0.247737	0.260196	0.420722	0.403731	-0.0111103	0.880547	0.476196	0.0122797	0.000405216	0.00154582	0.00839185	0.81514	0.212801	0.189941	0.0288697	0.03676	0.956138	1.38948e-09	0.0120418
Unigene0035860	603.6	104.519	-0.137652	-0.440991	-0.621431	0.179457	-0.181931	0.0150632	-0.101428	0.332257	0.381937	0.446936	0.844978	0.506945	0.493543	0.0213085	0.000540768	0.370432	0.363762	0.940556	0.614686	0.0904074	0.049304	0.0194274	2.95354e-08	0.00696142
Unigene0035935	675.95	162.273	-0.259246	-0.489665	-0.600495	0.169211	-0.196027	0.0389373	-0.117833	0.240552	0.208015	0.340842	0.917022	0.573629	0.191621	0.00952905	0.000927296	0.39881	0.327116	0.847098	0.558312	0.2268	0.297795	0.0818955	1.7912e-11	0.00175879
Unigene0036110	950.517	183.386	-0.416342	-0.590291	-0.636626	0.226312	-0.103348	-0.156739	-0.206952	0.182397	0.11532	0.36617	0.92705	0.635389	0.030759	0.00119027	0.00035674	0.256329	0.607966	0.434953	0.300324	0.362512	0.566791	0.060315	3.7834e-12	0.000369331
Unigene0036119	2205.09	182.315	-0.536865	-0.758977	-0.794525	0.454529	0.0978052	-0.026272	0.00515459	0.399202	0.301279	0.357095	0.926271	0.524732	0.00388599	4.45352e-06	7.47141e-07	0.0172251	0.627443	0.896506	0.979643	0.0391301	0.126723	0.0674682	4.30245e-12	0.0049534
Unigene0036133	2009.64	148.692	-0.610456	-0.792249	-0.740568	0.634359	0.314699	-0.0741212	-0.0474336	0.457597	0.303579	0.144424	0.873433	0.464539	0.000720819	8.46113e-07	1.00133e-05	0.000380107	0.109871	0.713301	0.814254	0.0163957	0.123709	0.472313	2.75105e-09	0.0146396
Unigene0036224	483.23	157.346	-0.427742	-0.51321	-0.460417	0.218765	-0.219226	0.0211519	0.24573	0.174629	0.2465	0.0490834	0.909915	0.745997	0.0260382	0.00618766	0.0156625	0.272951	0.271915	0.916598	0.21665	0.383655	0.215168	0.80791	4.81051e-11	7.94103e-06
Unigene0036241	294.913	97.4326	-0.404152	-0.441393	-0.373799	0.0891127	-0.272063	-0.03177	0.262856	0.0731113	0.167245	0.00413949	0.80919	0.851046	0.0365456	0.0211769	0.0547706	0.658479	0.1698	0.875001	0.185289	0.717048	0.404391	0.983651	3.22484e-07	1.85615e-08
Unigene0036312	519.382	124.006	-0.23467	-0.415204	-0.550036	0.0649249	-0.260145	-0.00491176	-0.163901	0.337032	0.181682	0.469116	0.852173	0.30856	0.238707	0.0312659	0.0029554	0.747653	0.19003	0.980602	0.413985	0.0855943	0.364431	0.0135693	1.69889e-08	0.117361
Unigene0036365	499.119	120.272	-0.332784	-0.459204	-0.530907	0.00295014	-0.399417	0.107618	0.246503	0.145251	0.273262	0.375202	0.862229	0.678087	0.0898664	0.0159745	0.00438272	0.988348	0.0390153	0.593137	0.215163	0.469753	0.167853	0.0537955	7.45597e-09	0.000101616
Unigene0036401	56.0073	22.5784	0.189218	0.242362	0.171179	-0.162467	0.156323	-0.0090272	-0.223867	-0.323306	-0.200105	0.278043	-0.647434	-0.46555	0.344526	0.223216	0.393266	0.418136	0.436188	0.964356	0.261641	0.0999746	0.31695	0.160241	0.000261774	0.0143974
Unigene0036473	539.832	135.105	-0.513774	-0.560635	-0.461877	0.329044	-0.0996385	0.0958029	0.402692	0.463266	0.283245	-0.061232	0.883457	0.49693	0.00612165	0.00235178	0.0152937	0.093758	0.620973	0.63454	0.0372933	0.0149494	0.152243	0.761585	1.0376e-09	0.00836676
Unigene0036527	971.284	135.05	-0.396478	-0.595492	-0.67852	0.236608	-0.0697682	0.0656168	0.0123896	0.406379	0.332959	0.356581	0.886132	0.469501	0.0406134	0.00104914	0.000100189	0.234739	0.729498	0.745051	0.951093	0.035428	0.0896869	0.0678924	7.87986e-10	0.0134824
Unigene0036600	406.681	147.915	-0.34125	-0.457622	-0.454227	0.247359	-0.184904	0.0303591	0.0422319	0.367093	0.259177	0.142206	0.898833	0.411294	0.0815073	0.016389	0.0173086	0.213523	0.355839	0.880512	0.834329	0.0596224	0.191743	0.479214	1.92861e-10	0.0330585
Unigene0036624	527.976	198.62	-0.363641	-0.490688	-0.473556	0.219471	-0.202701	0.0768147	0.0333048	0.218464	0.222672	0.0497449	0.95395	0.705732	0.0622464	0.00935777	0.0125937	0.271366	0.310583	0.703339	0.869012	0.273627	0.264261	0.80537	1.39416e-14	3.91888e-05
Unigene0036625	412.176	144.396	-0.226871	-0.400498	-0.476685	0.108573	-0.291158	0.197079	0.0947987	0.262596	0.398721	0.180094	0.90445	0.599539	0.255124	0.0384398	0.0119418	0.589842	0.140628	0.324476	0.638111	0.18574	0.0393889	0.368707	9.74361e-11	0.000949577
Unigene0036847	179.833	27.8025	0.291577	-0.0611728	-0.325455	0.114384	-0.298128	0.106268	0.207248	0.720501	0.581295	0.269024	0.596359	-0.0398707	0.140032	0.761809	0.0976118	0.569966	0.130941	0.597809	0.29962	2.25199e-05	0.00147337	0.174808	0.00102706	0.843476
Unigene0036870	174.082	49.4512	-0.0598975	-0.231849	-0.372386	-0.0997916	-0.490574	0.199826	0.156104	0.190647	0.286544	0.316094	0.725625	0.488495	0.766638	0.244563	0.0557664	0.620434	0.00937667	0.31764	0.436838	0.340828	0.147321	0.10822	1.84316e-05	0.00972841
Unigene0036922	685.392	201.838	-0.480662	-0.570371	-0.515296	0.33908	-0.0618795	-0.0846457	0.0316345	0.417432	0.209135	0.0882055	0.945878	0.474752	0.0111539	0.0018938	0.0059467	0.083591	0.759137	0.67465	0.87553	0.0302799	0.295141	0.661752	1.00467e-13	0.0123412
Unigene0036985	2056.81	150.693	-0.667763	-0.815922	-0.70215	0.650463	0.334375	-0.0715746	-0.0236934	0.297443	0.181255	-0.00456671	0.875424	0.626981	0.000141442	2.14024e-07	4.46013e-05	0.000239514	0.0882475	0.722762	0.906618	0.13187	0.365578	0.981964	2.28182e-09	0.00046571
Unigene0037020	712.459	176.36	-0.389555	-0.564456	-0.576372	0.350635	-0.0916756	0.122619	0.196946	0.43072	0.50266	0.130492	0.939966	0.566012	0.0445853	0.00216183	0.00165163	0.0729468	0.649268	0.542322	0.324808	0.0249071	0.00753627	0.516498	3.55481e-13	0.00208837
Unigene0037343	560.676	140.521	-0.356425	-0.516768	-0.532771	0.27161	-0.136608	0.0457236	0.310783	0.510959	0.368316	0.102483	0.902494	0.545825	0.0680214	0.00578155	0.00422182	0.170539	0.496856	0.820842	0.114607	0.00645677	0.0587129	0.610988	1.24171e-10	0.00322955
Unigene0037360	687.727	143.721	-0.541728	-0.623896	-0.504312	0.462943	0.0540417	-0.11328	0.155739	0.293272	0.354526	-0.0438085	0.884326	0.721013	0.00351685	0.000506216	0.00731004	0.0150289	0.788917	0.573718	0.437925	0.137637	0.0696075	0.828233	9.49618e-10	2.20777e-05
Unigene0037420	700.884	132.187	-0.457749	-0.579802	-0.562188	0.267353	-0.090259	0.210957	0.315043	0.433902	0.284869	0.0427703	0.884788	0.560804	0.0163555	0.00152559	0.0022729	0.177606	0.654353	0.290858	0.109462	0.023743	0.149806	0.832246	9.05612e-10	0.0023431
Unigene0037599	672.798	121.912	-0.373276	-0.495237	-0.593996	-0.00460928	-0.332173	-0.0122216	-0.030718	0.173101	0.146852	0.546243	0.858482	0.485488	0.0551375	0.00862642	0.00108816	0.981796	0.0904931	0.951756	0.879109	0.387893	0.464817	0.00320144	1.02079e-08	0.0102564
Unigene0037631	1327.31	180.892	-0.546567	-0.705188	-0.669173	0.476532	0.150114	-0.158866	-0.128678	0.370514	0.155347	0.181992	0.914929	0.529713	0.00317971	3.99716e-05	0.0001353	0.0119729	0.454849	0.428667	0.522393	0.0571067	0.439092	0.363599	2.41719e-11	0.00448844
Unigene0037648	518.887	180.417	-0.477277	-0.523168	-0.458959	0.178646	-0.18804	-0.0642738	0.0587958	0.233743	0.167968	0.0627508	0.935674	0.687687	0.0118217	0.00510756	0.0160382	0.372635	0.347595	0.750104	0.770816	0.240621	0.402332	0.755846	8.23091e-13	7.38387e-05
Unigene0037679	281.104	51.2976	-0.248809	-0.387345	-0.380929	0.454985	0.0419198	-0.00159331	0.290161	0.798612	0.495551	0.0325783	0.669333	-0.044058	0.210764	0.0459156	0.049957	0.0170998	0.835537	0.993707	0.142056	5.95243e-07	0.00857777	0.871846	0.000134615	0.82727
Unigene0037701	1370.74	197.517	-0.659501	-0.733354	-0.621057	0.393077	0.0647763	-0.0311383	0.0560602	0.192177	0.124077	0.018065	0.938011	0.782742	0.00018265	1.35101e-05	0.000546185	0.0425281	0.748212	0.877467	0.781218	0.336894	0.537496	0.928737	5.24973e-13	1.40006e-06
Unigene0037722	180.081	35.6923	-0.100149	-0.238582	-0.250169	0.212003	-0.280863	0.116211	0.643554	0.502709	0.563505	-0.0878958	0.664053	0.408466	0.619176	0.230743	0.208199	0.288416	0.155869	0.563777	0.000292938	0.00752936	0.00220781	0.66287	0.000158801	0.0344059
Unigene0037831	1040.09	204.914	-0.475351	-0.611444	-0.641737	0.165131	-0.14449	-0.0223173	-0.103346	0.186171	0.108663	0.318604	0.950747	0.680953	0.0122163	0.000702708	0.00030862	0.410442	0.472108	0.912021	0.607973	0.352495	0.589531	0.105295	3.17501e-14	9.24895e-05
Unigene0037832	1023.37	222.666	-0.459519	-0.602878	-0.633981	0.182408	-0.148638	-0.0315159	-0.0824811	0.234135	0.129872	0.294902	0.966939	0.654218	0.015893	0.000873723	0.000384138	0.362484	0.459346	0.875993	0.682538	0.239811	0.518508	0.135363	2.37686e-16	0.000214231
Unigene0037895	192.372	59.3256	-0.157491	-0.317128	-0.366977	-0.00410349	-0.26434	0.140071	-0.0538207	-0.138618	0.0641392	0.0436692	0.706225	0.882469	0.432723	0.107008	0.0597086	0.983793	0.182728	0.485904	0.789761	0.490485	0.750611	0.828771	3.84913e-05	1.14669e-09
Unigene0037897	365.116	117.209	-0.278659	-0.443617	-0.449389	0.170663	-0.170644	0.0259434	-0.0438531	0.00533919	0.112782	0.0181112	0.844744	0.856915	0.15928	0.0204599	0.018692	0.394714	0.394769	0.897794	0.828061	0.978914	0.575414	0.928555	3.00586e-08	1.16112e-08
Unigene0038035	439.464	86.1767	-0.254698	-0.415267	-0.531085	-0.0404219	-0.304397	0.213144	0.0743002	0.228776	0.133434	0.290226	0.801523	0.521816	0.199809	0.0312378	0.00436711	0.841339	0.12265	0.28577	0.712637	0.251048	0.507002	0.141963	5.04686e-07	0.00524405
Unigene0038036	628.737	139.7	-0.368204	-0.499494	-0.563308	0.00456061	-0.284404	0.142773	0.053396	0.134533	0.113919	0.264522	0.88039	0.700764	0.0587963	0.00798607	0.00221747	0.981988	0.1505	0.477445	0.791384	0.503478	0.571545	0.182416	1.41125e-09	4.68691e-05
Unigene0038327	596.565	181.825	-0.420627	-0.538128	-0.496539	0.354826	-0.0385496	-0.113107	-0.0751683	0.355876	0.156414	0.0698071	0.926247	0.460156	0.0289099	0.00378709	0.00842624	0.0693555	0.848602	0.574307	0.709422	0.0684774	0.435917	0.729353	4.31972e-12	0.0157293
Unigene0038359	337.235	117.505	-0.30363	-0.397516	-0.399647	0.0755872	-0.362478	0.169197	0.412076	0.282375	0.38091	0.0604213	0.85363	0.690678	0.123643	0.0400431	0.0388919	0.707873	0.0631508	0.398848	0.0326934	0.153561	0.0499694	0.764654	1.51347e-08	6.66851e-05
Unigene0038361	384.024	115.179	-0.283844	-0.438828	-0.474868	0.123479	-0.298745	0.112054	0.333035	0.301969	0.338056	0.126009	0.856208	0.719876	0.151341	0.0220285	0.0123168	0.539471	0.130106	0.5779	0.0896089	0.125814	0.0845882	0.531129	1.22995e-08	2.30699e-05
Unigene0038433	696.87	115.366	-0.293206	-0.472023	-0.605516	-0.0413379	-0.258705	0.0425703	-0.178925	0.114905	0.0750926	0.443774	0.837854	0.630017	0.137731	0.0129238	0.000817567	0.83779	0.192583	0.83302	0.371876	0.568197	0.709703	0.0204102	4.97242e-08	0.000428642
Unigene0038436	584.434	189.634	-0.394693	-0.506569	-0.511459	0.15307	-0.182587	0.025261	-0.0713205	0.241582	0.119325	0.136749	0.943828	0.621562	0.0416096	0.00701031	0.00639623	0.445913	0.362006	0.900469	0.723708	0.224756	0.553304	0.496408	1.58125e-13	0.000538883
Unigene0038455	1212.35	191.25	-0.479745	-0.667	-0.677494	0.354824	0.0149614	0.101342	0.0384876	0.356318	0.297498	0.143944	0.946602	0.648397	0.0113317	0.000144869	0.000103602	0.0693568	0.940957	0.614985	0.848843	0.0681103	0.131796	0.473803	8.5242e-14	0.000254509
Unigene0038569	292.023	70.9625	-0.365711	-0.426088	-0.33598	0.321922	-0.14961	0.238909	0.58219	0.459417	0.376422	-0.198879	0.774108	0.394657	0.0606621	0.0266842	0.0866374	0.10152	0.45638	0.230085	0.00144282	0.0159193	0.0529595	0.319986	2.16591e-06	0.0416297
Unigene0038632	1328.8	164.807	-0.407339	-0.621437	-0.726936	0.212545	-0.112091	0.0557076	0.0187814	0.362197	0.239367	0.435895	0.911275	0.484991	0.0349546	0.000540686	1.7498e-05	0.287157	0.577774	0.782562	0.925918	0.0633707	0.229165	0.0230369	4.00727e-11	0.0103459
Unigene0038687	253.825	90.1674	-0.272879	-0.331785	-0.352145	-0.124275	-0.440899	0.314407	0.19122	-0.000633461	0.107953	0.0750132	0.788106	0.761302	0.168472	0.0908938	0.0716369	0.536841	0.0213386	0.110219	0.339352	0.997498	0.591982	0.709997	1.05706e-06	4.00027e-06
Unigene0038786	765.673	136.504	-0.322975	-0.540003	-0.628846	0.336146	-0.0692687	0.0596002	0.121805	0.603516	0.388591	0.334254	0.866162	0.223568	0.100342	0.00364426	0.000442615	0.0864726	0.731364	0.767765	0.545027	0.000859848	0.0451616	0.0883696	5.3078e-09	0.262293
Unigene0038805	106.165	24.6065	-0.0131458	-0.174789	-0.292961	-0.0542175	-0.416931	0.657668	0.282556	0.206876	0.277541	0.0701042	0.619648	0.305138	0.948112	0.38321	0.138074	0.788246	0.0304994	0.000193106	0.153285	0.300506	0.16103	0.728243	0.000567034	0.121696
Unigene0039111	89.4555	25.7045	0.257886	0.0674158	-0.0669282	-0.15027	-0.507408	0.305961	0.17636	0.163649	0.33176	-0.115943	0.595866	0.484448	0.194045	0.738299	0.740127	0.454374	0.00690151	0.120643	0.378882	0.414714	0.0909193	0.564684	0.00103957	0.0104446
Unigene0039466	1922.69	182.611	-0.496932	-0.729761	-0.775078	0.430194	0.101434	-0.0404437	-0.0758453	0.361951	0.22477	0.333915	0.924456	0.519161	0.00836647	1.56289e-05	2.06421e-06	0.0251041	0.614665	0.841255	0.706919	0.0635632	0.25967	0.0887134	5.77307e-12	0.00552117
Unigene0039706	774.445	181.089	-0.48199	-0.601026	-0.563982	0.382649	0.0166558	-0.109489	-0.100695	0.380696	0.171585	0.150664	0.917788	0.43219	0.0109006	0.000915118	0.00218463	0.0488471	0.934284	0.586689	0.617257	0.0501085	0.392128	0.453179	1.60173e-11	0.0243638
Unigene0039719	290.026	99.3913	-0.133309	-0.297849	-0.405785	-0.128564	-0.431228	0.0402202	-0.0288754	-0.0187164	0.0947126	0.232302	0.803743	0.820609	0.507403	0.131318	0.0357234	0.522764	0.0247184	0.842121	0.886313	0.926174	0.638417	0.243616	4.44183e-07	1.59294e-07
Unigene0040003	884.966	166.709	-0.530833	-0.627826	-0.599454	0.31518	-0.0408845	-0.0517273	0.143001	0.466755	0.244135	0.19305	0.913828	0.449161	0.00438919	0.000455117	0.000951582	0.1093	0.839546	0.797769	0.476733	0.0141131	0.219743	0.33466	2.82169e-11	0.0187596
Unigene0040010	1060.69	175.403	-0.590037	-0.684127	-0.602375	0.467153	0.0827187	-0.0894095	0.133526	0.48855	0.254922	0.0943696	0.912867	0.441211	0.00119756	8.32358e-05	0.000884796	0.0140202	0.68167	0.65741	0.506707	0.0097189	0.1994	0.63964	3.22423e-11	0.0212365
Unigene0040074	1431.28	217.749	-0.457462	-0.661535	-0.713964	0.27612	-0.0999664	-0.0319401	0.0202815	0.264858	0.257736	0.347537	0.965937	0.708408	0.0164315	0.000171629	2.88982e-05	0.163273	0.619819	0.874337	0.92002	0.181841	0.194313	0.0756922	3.43332e-16	3.55335e-05
Unigene0040075	1464.28	180.532	-0.467515	-0.653163	-0.726244	0.176289	-0.139041	0.0180242	0.0396785	0.244023	0.175022	0.403936	0.929827	0.675373	0.013936	0.000221087	1.79855e-05	0.379079	0.489149	0.928898	0.844222	0.219962	0.382568	0.0366553	2.36524e-12	0.000110983
Unigene0040129	1372.63	140.376	-0.661787	-0.757805	-0.605924	0.611423	0.297931	-0.125917	-0.0412482	0.282946	0.147317	-0.0928379	0.860501	0.627673	0.000170306	4.69909e-06	0.000809183	0.000703092	0.131208	0.531431	0.838137	0.152695	0.46339	0.645107	8.62768e-09	0.000457021
Unigene0040220	931.675	147.582	-0.263114	-0.528707	-0.677437	0.192654	-0.122915	0.0266668	-0.0716691	0.417631	0.271614	0.402827	0.895602	0.476678	0.184841	0.0045792	0.000103795	0.335672	0.541341	0.89496	0.72241	0.0301931	0.170533	0.0372235	2.80627e-10	0.0119431
Unigene0040221	2483.81	180.092	-0.599523	-0.813801	-0.783698	0.592728	0.262233	-0.045834	-0.0199523	0.393161	0.25657	0.153332	0.917283	0.598815	0.000949946	2.43971e-07	1.33241e-06	0.00112223	0.186372	0.820416	0.921314	0.0424798	0.19641	0.445126	1.72449e-11	0.00096676
Unigene0040224	1431.44	195.149	-0.507597	-0.67793	-0.702039	0.255135	-0.0481942	-0.0813284	-0.154154	0.125218	0.101282	0.330492	0.936587	0.753654	0.00687725	0.000102139	4.47805e-05	0.199013	0.811328	0.686751	0.442659	0.533731	0.615198	0.0922368	6.91889e-13	5.66948e-06
Unigene0040227	1027.02	140.168	-0.365668	-0.569116	-0.684446	0.0806778	-0.18443	0.0447897	-0.108431	0.146873	0.182498	0.449377	0.881927	0.70803	0.0606948	0.00194814	8.2353e-05	0.689134	0.357094	0.824444	0.590334	0.464754	0.362242	0.0186958	1.21097e-09	3.60306e-05
Unigene0040304	1140.4	210.593	-0.414729	-0.614798	-0.67284	0.25839	-0.0685728	-0.0860065	-0.100017	0.331445	0.187568	0.299315	0.956069	0.607268	0.0314794	0.000644165	0.000120405	0.193145	0.733966	0.669709	0.619642	0.0912454	0.348827	0.129341	7.82658e-15	0.000782033
Unigene0040336	342.184	111.2	-0.417267	-0.46105	-0.398624	0.0930691	-0.258257	0.0675085	0.193594	0.0205672	0.164326	0.0193509	0.827688	0.874072	0.0303518	0.0155018	0.0394411	0.64428	0.193381	0.737951	0.333276	0.918897	0.41276	0.923679	1.00313e-07	2.59178e-09
Unigene0040463	313.982	72.5511	-0.361306	-0.486128	-0.493003	0.210095	-0.144825	-0.0062678	-0.0319383	-0.0150941	0.27762	0.235778	0.794243	0.666494	0.0640722	0.010142	0.00897936	0.29288	0.471072	0.975248	0.874344	0.940434	0.160905	0.236434	7.58825e-07	0.00014718
Unigene0040593	303.778	72.9865	0.141147	-0.179418	-0.435422	-0.0677212	-0.468314	0.196078	0.160134	0.415596	0.369063	0.341836	0.772962	0.368411	0.482526	0.370538	0.023203	0.737154	0.013752	0.326988	0.424943	0.0310904	0.0581635	0.0809509	2.29182e-06	0.058643
Unigene0040594	267.754	67.874	0.121704	-0.201243	-0.424068	0.0538726	-0.398607	0.194297	0.26057	0.511529	0.445709	0.255522	0.768551	0.310336	0.545364	0.31415	0.0274908	0.789563	0.0394506	0.331488	0.189282	0.00638777	0.0198041	0.198308	2.84003e-06	0.115157
Unigene0040602	1101.99	147.034	-0.344943	-0.575278	-0.695883	0.131039	-0.143088	0.0700863	-0.0304144	0.246069	0.216203	0.376636	0.888722	0.675419	0.0780522	0.00169367	5.56875e-05	0.514726	0.476462	0.72831	0.880296	0.215998	0.278746	0.0528139	5.99664e-10	0.000110818
Unigene0040605	197.327	56.2543	-0.330558	-0.411847	-0.381259	0.156629	-0.21463	0.592435	0.24435	0.0801532	0.188579	-0.0856019	0.748591	0.509639	0.092168	0.0327999	0.0497425	0.435279	0.282344	0.00113022	0.219325	0.691057	0.34619	0.671176	7.0938e-06	0.00661923
Unigene0040659	1050.14	198.629	-0.487489	-0.643607	-0.632192	0.286255	-0.0911426	-0.021749	0.0422849	0.152492	0.190282	0.176443	0.946893	0.799163	0.00990242	0.00029249	0.000403686	0.147747	0.651179	0.914253	0.834124	0.447651	0.341769	0.378655	7.97402e-14	5.77076e-07
Unigene0040715	1621.9	206.537	-0.523682	-0.717928	-0.718744	0.389224	0.0306218	0.142109	0.101551	0.333524	0.242056	0.139627	0.959213	0.653973	0.00505648	2.48623e-05	2.40971e-05	0.0447825	0.879486	0.479517	0.614253	0.0891105	0.22382	0.487301	3.14714e-15	0.000215809
Unigene0040867	879.308	148.576	-0.425695	-0.624491	-0.606135	0.516213	0.0416899	0.0696889	0.208042	0.421822	0.407144	0.0803664	0.899998	0.485776	0.0268396	0.000498175	0.00080487	0.00584333	0.836427	0.729794	0.297731	0.0284105	0.0350507	0.690275	1.67954e-10	0.0102049
Unigene0040912	435.607	115.453	-0.361865	-0.466666	-0.506607	0.0439381	-0.318654	0.256022	0.228444	0.221427	0.163982	0.218027	0.866322	0.554667	0.0636308	0.0141338	0.00700539	0.827733	0.105237	0.197402	0.251756	0.26701	0.413751	0.274612	5.23404e-09	0.00267708
Unigene0040928	409.881	157.883	-0.321875	-0.439246	-0.422755	0.18855	-0.261452	-0.0283606	0.292079	0.381721	0.292285	0.00733572	0.918143	0.645894	0.101572	0.0218878	0.0280256	0.346265	0.187734	0.888328	0.13932	0.0494437	0.139028	0.971032	1.52049e-11	0.00027378
Unigene0041118	670.291	113.553	-0.428618	-0.607867	-0.575389	0.400237	0.118736	0.0343867	-0.112556	0.264591	0.172639	-0.0121037	0.847337	0.737891	0.0257013	0.000770193	0.00168938	0.038578	0.555278	0.864795	0.576186	0.182298	0.389181	0.95222	2.47141e-08	1.1203e-05
Unigene0041120	1418.56	156.522	-0.609638	-0.74595	-0.64701	0.601502	0.287962	-0.0912687	-0.0450638	0.43171	0.235457	-0.00281595	0.885108	0.53846	0.000736101	7.95716e-06	0.000265029	0.000904319	0.145239	0.650727	0.823386	0.0245401	0.23709	0.988878	8.76178e-10	0.00376145
Unigene0041122	1265.57	135.215	-0.531978	-0.712632	-0.655532	0.596815	0.302717	-0.0980936	-0.119451	0.431126	0.232434	0.0347803	0.859768	0.485826	0.00428962	3.03795e-05	0.000205958	0.00101563	0.124832	0.626423	0.552882	0.0247563	0.24334	0.863262	9.17362e-09	0.0101959
Unigene0041348	2568.47	172.597	-0.614243	-0.824381	-0.788448	0.602375	0.281928	-0.0396454	0.0204102	0.409498	0.302548	0.135321	0.911184	0.605343	0.000653547	1.24821e-07	1.03797e-06	0.000884807	0.15424	0.84435	0.919513	0.0339093	0.125054	0.500959	4.05687e-11	0.00082115
Unigene0041497	386.924	126.424	-0.304953	-0.429106	-0.451086	0.0321875	-0.308061	0.102966	0.155265	0.0866778	0.168135	0.0882365	0.852549	0.858776	0.121933	0.0255151	0.0181968	0.873371	0.117986	0.609302	0.439338	0.667276	0.401858	0.66164	1.64922e-08	9.96253e-09
Unigene0041676	495.77	137.597	-0.484656	-0.553374	-0.448744	0.312103	-0.0163567	-0.136109	0.0170256	0.14101	0.203777	-0.0724931	0.872675	0.840692	0.0104067	0.00275242	0.0188832	0.112993	0.935461	0.498444	0.932828	0.482955	0.307964	0.719345	2.95155e-09	4.05307e-08
Unigene0041736	584.57	127.702	-0.328128	-0.497726	-0.557784	0.267715	-0.140612	0.117779	0.265166	0.643241	0.395461	0.236019	0.863659	0.249505	0.0947307	0.00824707	0.00250266	0.176996	0.484203	0.558492	0.181315	0.000295588	0.0411789	0.235941	6.59752e-09	0.209449
Unigene0041800	1728.8	173.449	-0.457224	-0.717433	-0.759155	0.532352	0.137353	0.0489439	0.0669829	0.485312	0.451638	0.246028	0.923101	0.491295	0.0164947	2.53377e-05	4.41722e-06	0.00425754	0.494492	0.808446	0.739922	0.0102881	0.0180381	0.216077	7.15596e-12	0.00925724
Unigene0041812	84.5675	20.3335	-0.247013	-0.230144	-0.1888	-0.0819529	-0.377364	0.673483	0.376111	-0.104003	0.16216	-0.0987579	0.542312	0.533012	0.214185	0.248148	0.345613	0.684468	0.0523201	0.000117949	0.0531717	0.605682	0.419028	0.624077	0.00347463	0.00420133
Unigene0042020	1214.25	152.948	-0.58051	-0.720286	-0.626031	0.499186	0.134492	-0.0840227	0.0971301	0.186137	0.236261	0.000972096	0.892319	0.792983	0.00150063	2.2708e-05	0.000477867	0.0080311	0.503608	0.676917	0.629832	0.352583	0.235447	0.99616	4.05757e-10	8.12996e-07
Unigene0042046	1863.64	167.608	-0.525386	-0.739984	-0.762493	0.458067	0.167035	0.0232703	-0.0807535	0.411887	0.23562	0.247322	0.90675	0.493531	0.00489014	1.02627e-05	3.78444e-06	0.0162714	0.404989	0.908279	0.688857	0.0327816	0.236757	0.213594	7.27751e-11	0.00889491
Unigene0042067	1974.48	211.88	-0.570241	-0.760696	-0.745679	0.456427	0.117972	-0.0251333	-0.0629284	0.274204	0.180069	0.203549	0.952177	0.645543	0.00189937	4.11421e-06	8.05071e-06	0.0167081	0.557844	0.90097	0.755176	0.166333	0.368774	0.308519	2.21414e-14	0.000276581
Unigene0042327	104.856	25.2309	-0.251058	-0.294714	-0.235655	0.063869	-0.174365	0.421685	0.351754	0.119807	0.122386	-0.298993	0.58811	0.60684	0.206533	0.135623	0.236685	0.751629	0.384384	0.0284673	0.0719747	0.551692	0.543096	0.129772	0.00125418	0.000790583
Unigene0042328	137.443	26.9695	-0.396773	-0.357957	-0.155402	0.257923	-0.0346312	0.241915	0.30175	-0.082674	0.085837	-0.486475	0.586098	0.751921	0.0404511	0.0667622	0.43893	0.193979	0.863842	0.224097	0.126102	0.681833	0.670323	0.0100805	0.00131576	6.12534e-06
Unigene0042352	772.996	191.688	-0.534712	-0.620589	-0.525938	0.372104	-0.00911244	-0.105635	-0.0146619	0.213472	0.157407	0.0225693	0.934742	0.710981	0.0040596	0.000553039	0.00483726	0.0559666	0.96402	0.600006	0.942137	0.285011	0.432972	0.911031	9.80233e-13	3.23089e-05
Unigene0042354	694.769	161.578	-0.511178	-0.612228	-0.542266	0.368396	-0.00623601	-0.00590893	0.0763059	0.254979	0.34485	0.031996	0.9154	0.713851	0.00643027	0.00068863	0.00347797	0.0586544	0.975373	0.976664	0.705217	0.199297	0.0781376	0.874119	2.26106e-11	2.9021e-05
Unigene0042371	295.142	104.372	-0.0260751	-0.239265	-0.380082	-0.047443	-0.47098	0.378827	0.219103	0.270714	0.330674	0.138655	0.836639	0.527999	0.897278	0.22937	0.0505107	0.814218	0.0131524	0.0513402	0.272192	0.17201	0.0920463	0.490369	5.42115e-08	0.00464409
Unigene0042427	167.214	46.2353	-0.168923	-0.290468	-0.33212	0.172396	-0.314023	0.171832	0.419619	0.461306	0.511767	0.147044	0.713606	0.258723	0.399622	0.141616	0.0905479	0.38986	0.110679	0.391435	0.0293365	0.0154371	0.00635913	0.464227	2.92898e-05	0.19255
Unigene0042519	523.148	143.443	-0.433914	-0.520775	-0.514365	0.124715	-0.284785	0.00771193	0.159769	0.0971304	0.22716	0.240133	0.89546	0.717515	0.0237389	0.00535133	0.00605324	0.535387	0.14993	0.969547	0.426012	0.629831	0.254503	0.227633	2.85191e-10	2.52586e-05
Unigene0042579	184.241	41.4702	-0.0624804	-0.237789	-0.312709	0.104863	-0.314554	0.225955	0.57098	0.518761	0.497875	-0.0260486	0.690435	0.421926	0.756867	0.232342	0.112259	0.602689	0.110044	0.2571	0.00186793	0.00556398	0.00822481	0.897382	6.72413e-05	0.0283672
Unigene0042767	1166.83	222.238	-0.477062	-0.645667	-0.661194	0.331317	-0.0540188	-0.0620548	-0.00844896	0.36981	0.22232	0.275989	0.966386	0.557611	0.0118652	0.000275588	0.000173434	0.091378	0.789005	0.758474	0.966638	0.057618	0.265037	0.163481	2.91525e-16	0.00251209
Unigene0042869	124.188	25.3641	-0.185247	-0.281441	-0.231174	0.245695	-0.180291	0.308242	0.559531	0.214693	0.547512	-0.217203	0.597976	0.570723	0.354931	0.154984	0.245978	0.216719	0.368176	0.117759	0.00240923	0.282199	0.00311724	0.276475	0.000987011	0.0018788
Unigene0042871	120.87	38.5341	-0.0885984	-0.189922	-0.197032	-0.0185368	-0.360726	0.320321	0.41643	0.126337	0.202535	-0.209572	0.640889	0.654335	0.660334	0.342702	0.324594	0.926881	0.064532	0.103329	0.0307201	0.530052	0.310986	0.29411	0.000316185	0.000213482
Unigene0042883	136.986	54.216	-0.0812637	-0.19198	-0.231254	-0.123224	-0.385596	0.0682208	0.0193193	-0.0614804	0.0495601	-0.0569927	0.691212	0.830116	0.686988	0.337399	0.24581	0.540316	0.0469909	0.735283	0.923803	0.760645	0.80608	0.777668	6.54749e-05	8.51894e-08
Unigene0042936	1656.84	133.565	-0.269392	-0.605099	-0.793967	0.248662	-0.0813816	0.116314	0.0841983	0.446845	0.390111	0.470562	0.879862	0.527719	0.174196	0.000826235	7.70379e-07	0.211043	0.686557	0.56343	0.676278	0.0194552	0.0442555	0.013245	1.48663e-09	0.0046699
Unigene0042941	399.138	98.6189	-0.0988009	-0.358004	-0.512672	0.182428	-0.177687	0.10722	-0.00993043	0.553187	0.445825	0.279438	0.830532	0.27033	0.623926	0.066724	0.00625111	0.36243	0.375249	0.594511	0.960792	0.00276346	0.0197684	0.158068	8.2813e-08	0.172643
Unigene0043024	1358.11	139.42	-0.673229	-0.758985	-0.603737	0.566381	0.211488	-0.114269	0.158442	0.239857	0.191622	-0.0896718	0.871496	0.746895	0.000118915	4.45195e-06	0.000855076	0.00207126	0.289618	0.570354	0.429916	0.228185	0.338318	0.656465	3.29032e-09	7.63797e-06
Unigene0043142	288.429	56.3164	-0.326265	-0.435837	-0.403269	0.418864	-0.0595019	-0.0296015	0.418155	0.607888	0.582052	0.0918556	0.723996	0.193055	0.0967322	0.0230573	0.0369963	0.0296594	0.768137	0.883473	0.0299652	0.000769785	0.0014475	0.648623	1.96531e-05	0.334647
Unigene0043279	161.095	62.3635	-0.0334095	-0.175878	-0.250986	-0.128711	-0.460322	0.183484	0.192998	0.0580315	0.165383	-0.0165238	0.718502	0.755358	0.868604	0.380209	0.206668	0.522287	0.0156867	0.359611	0.334794	0.773719	0.409719	0.934804	2.43219e-05	5.25128e-06
Unigene0043442	426.32	133.243	-0.165999	-0.389854	-0.504706	0.0189214	-0.317272	0.1798	-0.0387048	0.0966731	0.166771	0.200616	0.869342	0.771515	0.40795	0.0444075	0.00725699	0.925368	0.106839	0.369504	0.848	0.631451	0.405742	0.31569	4.00125e-09	2.46011e-06
Unigene0044053	812.695	205.896	-0.249094	-0.498674	-0.619969	0.179658	-0.214487	0.10348	-0.0438867	0.352849	0.255817	0.304533	0.9592	0.540907	0.210224	0.00810626	0.000562219	0.369886	0.282671	0.607506	0.827931	0.071032	0.197772	0.122475	3.15884e-15	0.00357703
Unigene0044239	432.012	185.589	-0.341556	-0.424264	-0.410894	0.0793312	-0.328766	0.147599	0.142223	0.218776	0.187956	0.0295987	0.940996	0.680186	0.0812159	0.0274115	0.0332464	0.694074	0.0940531	0.462526	0.47916	0.272925	0.347814	0.883484	2.87915e-13	9.48586e-05
Unigene0044240	414.946	177.595	-0.340337	-0.419617	-0.401474	0.0732181	-0.334809	0.145642	0.169434	0.190501	0.212158	0.0167534	0.929788	0.726269	0.0823789	0.0293375	0.0379265	0.716652	0.0878103	0.468546	0.39818	0.341205	0.288056	0.9339	2.38111e-12	1.79679e-05
Unigene0044242	422.649	182.133	-0.352195	-0.430908	-0.40351	0.092787	-0.320845	0.123964	0.156077	0.189876	0.177232	0.00779747	0.934529	0.728239	0.0715936	0.0248371	0.0368729	0.645289	0.102734	0.53787	0.436919	0.342822	0.376492	0.969209	1.01983e-12	1.66127e-05
Unigene0044496	310.949	105.976	-0.155429	-0.334076	-0.399831	0.254834	-0.189427	0.0368073	0.127604	0.616524	0.349784	0.136825	0.818439	0.125928	0.438848	0.0885503	0.0387938	0.199562	0.343983	0.855373	0.5259	0.000615725	0.0736937	0.496167	1.82829e-07	0.531394
Unigene0044529	332.505	84.547	-0.372042	-0.462538	-0.435333	0.368512	-0.0199723	-0.0046988	0.167926	0.618942	0.311494	0.0992434	0.764263	0.0757118	0.0560104	0.0151292	0.0232343	0.0585686	0.921235	0.981443	0.402453	0.000577731	0.113735	0.622365	3.48292e-06	0.707412
Unigene0044530	363.838	79.9482	-0.397419	-0.491745	-0.437312	0.45453	0.0542988	-0.0330168	0.186498	0.622441	0.320431	0.0474926	0.749373	0.0802091	0.0400964	0.00918335	0.0225452	0.0172249	0.787936	0.870135	0.351633	0.000526376	0.103203	0.814027	6.85469e-06	0.690852
Unigene0044545	2042.1	173.379	-0.554789	-0.765111	-0.764595	0.522888	0.188927	-0.10471	-0.108691	0.330929	0.220471	0.278865	0.907361	0.535688	0.00267003	3.34637e-06	3.4288e-06	0.00513559	0.345283	0.603219	0.589436	0.0917814	0.269134	0.158959	6.72692e-11	0.00398009
Unigene0044688	181.309	34.153	0.238793	-0.143412	-0.396034	0.151568	-0.25545	0.143093	0.116494	0.54426	0.620058	0.232556	0.670876	0.255079	0.230318	0.475455	0.0408593	0.450441	0.19844	0.476447	0.562824	0.00333686	0.0005609	0.243087	0.000128192	0.199114
Unigene0044690	532.701	138.323	-0.0470446	-0.361232	-0.554195	0.146564	-0.258427	0.0803997	0.0108734	0.491506	0.35877	0.315081	0.887143	0.389307	0.815752	0.0641301	0.00270436	0.465705	0.193078	0.690153	0.957072	0.00922253	0.0661015	0.109417	7.08848e-10	0.0447328
Unigene0045140	640.006	148.367	-0.186362	-0.426014	-0.58938	0.0366741	-0.27674	0.105957	-0.144986	0.272817	0.199487	0.396725	0.894456	0.514738	0.351991	0.0267136	0.00121661	0.855891	0.162292	0.598887	0.470572	0.168574	0.318478	0.0404775	3.19584e-10	0.00601032
Unigene0045141	649.51	166.903	-0.169592	-0.439701	-0.5854	0.17073	-0.188462	0.05844	-0.13589	0.35367	0.248703	0.305646	0.918865	0.487348	0.397732	0.0217356	0.00133771	0.394527	0.346494	0.772167	0.499143	0.0703322	0.210966	0.121045	1.36652e-11	0.009927
Unigene0045155	359.846	84.5379	-0.148043	-0.381243	-0.501411	0.150334	-0.254981	0.0609469	0.336509	0.599669	0.380356	0.209911	0.819204	0.398723	0.461164	0.049753	0.00771104	0.45418	0.199293	0.762664	0.0861115	0.000946531	0.0503311	0.293313	1.74191e-07	0.039388
Unigene0045156	308.969	50.7627	-0.340596	-0.459171	-0.426911	0.48997	0.20291	-0.109826	-0.0215093	0.670579	0.294547	0.0385739	0.662294	-0.0123837	0.0821311	0.0159831	0.0263612	0.00947774	0.310073	0.58553	0.915195	0.000129407	0.135855	0.848508	0.000167671	0.951116
Unigene0045159	296.547	63.6051	-0.335769	-0.446601	-0.410838	0.456816	0.130231	-0.0957688	-0.0240279	0.629297	0.258292	0.0452415	0.699262	0.0110133	0.0868484	0.0195297	0.033273	0.0166037	0.517344	0.634661	0.905306	0.000437185	0.193319	0.822701	4.94391e-05	0.95652
Unigene0045204	763.536	151.025	-0.522167	-0.625446	-0.519616	0.550614	0.14468	-0.09701	0.0735276	0.459504	0.292396	-0.0415824	0.880612	0.405519	0.00520834	0.0004855	0.00547287	0.00291935	0.471521	0.630258	0.715503	0.0158968	0.138871	0.836843	1.38059e-09	0.0358564
Unigene0045318	595.61	133.696	-0.186072	-0.407724	-0.578639	-0.023265	-0.377319	0.176994	-0.0253352	0.164347	0.201364	0.459719	0.875696	0.536715	0.352755	0.0347663	0.00156735	0.9083	0.0523505	0.377143	0.900178	0.412697	0.313853	0.0158414	2.22372e-09	0.00389784
Unigene0045401	625.782	145.476	-0.428059	-0.559309	-0.544391	0.353764	-0.107677	0.0121878	0.294739	0.543472	0.377209	0.154149	0.894515	0.402514	0.0259161	0.00242095	0.00332777	0.070252	0.592932	0.951889	0.135588	0.00339201	0.0524252	0.442673	3.17489e-10	0.0373853
Unigene0045487	459.358	133.844	-0.14788	-0.408917	-0.530744	0.150284	-0.195465	0.0610505	-0.144275	0.183825	0.236381	0.216953	0.88261	0.678948	0.461665	0.034188	0.004397	0.454331	0.328532	0.762272	0.472777	0.358702	0.235202	0.277042	1.13056e-09	9.87933e-05
Unigene0045664	606.901	219.098	-0.446131	-0.529943	-0.475115	0.254579	-0.152548	-0.0412231	0.0565395	0.346489	0.19696	0.0312698	0.970211	0.622833	0.0196739	0.00446788	0.0122653	0.200028	0.447484	0.838234	0.779393	0.0766394	0.324772	0.876954	6.57562e-17	0.000520875
Unigene0045665	443.538	166.314	-0.458756	-0.494955	-0.405888	0.166073	-0.218704	0.0530739	0.138234	0.135097	0.153796	-0.0475639	0.909574	0.802703	0.0160911	0.00867039	0.0356721	0.407737	0.273088	0.792616	0.491699	0.501674	0.443732	0.813753	5.0332e-11	4.71664e-07
Unigene0045682	1173.5	152.62	-0.561013	-0.700811	-0.637913	0.508175	0.121662	0.131322	0.277873	0.510058	0.404772	0.0126093	0.903906	0.508855	0.00233235	4.67901e-05	0.000344044	0.00680332	0.545501	0.51381	0.160508	0.00656736	0.0362316	0.950227	1.04285e-10	0.00671733
Unigene0045683	641.443	135.757	-0.422086	-0.56869	-0.521576	0.488874	0.0227612	0.0988058	0.333191	0.603086	0.478113	-0.0205568	0.883439	0.393906	0.0283011	0.00196689	0.00526866	0.00966346	0.910277	0.623908	0.08945	0.000869177	0.0116538	0.918937	1.0395e-09	0.0420549
Unigene0045684	389.816	105.44	-0.268796	-0.455047	-0.478035	0.34554	-0.149367	0.167711	0.223056	0.340544	0.483127	0.106517	0.849397	0.444455	0.175188	0.0170828	0.0116694	0.077504	0.457122	0.403062	0.263418	0.0821802	0.0106877	0.596947	2.11008e-08	0.0201953
Unigene0045711	1509.96	137.889	-0.502887	-0.711861	-0.723549	0.435877	0.176051	-0.0492524	-0.0150959	0.438045	0.228952	0.164159	0.878106	0.570005	0.00750479	3.12669e-05	2.00006e-05	0.023043	0.379733	0.807261	0.940427	0.0222942	0.250673	0.413241	1.76484e-09	0.00190952
Unigene0045713	327.96	113.608	-0.300253	-0.402104	-0.430644	0.192942	-0.17085	-0.084198	-0.0709857	0.439685	0.184542	0.242918	0.829521	0.198515	0.128086	0.037598	0.0249357	0.334936	0.39419	0.676279	0.724956	0.021741	0.356798	0.222123	8.86884e-08	0.32089
Unigene0045803	873.282	176.861	-0.466201	-0.613968	-0.613841	0.315515	-0.0465065	-0.1281	-0.074525	0.258262	0.177246	0.27034	0.9257	0.575598	0.0142431	0.000658229	0.00066041	0.108903	0.817824	0.524281	0.711804	0.193373	0.376454	0.172628	4.72309e-12	0.00168129
Unigene0045905	1899.19	176.834	-0.472539	-0.732664	-0.773952	0.460847	0.141717	-0.0179381	0.00793208	0.39868	0.303313	0.217513	0.926413	0.676632	0.0128119	1.38959e-05	2.18264e-06	0.015553	0.480741	0.929237	0.968678	0.0394112	0.124055	0.275773	4.20303e-12	0.000106547
Unigene0045906	672.545	178.41	-0.391334	-0.539816	-0.574417	0.213962	-0.17304	0.104546	0.061392	0.311587	0.270926	0.217648	0.938772	0.572679	0.0435365	0.00365823	0.00172743	0.283879	0.388064	0.603789	0.76098	0.113623	0.171662	0.275469	4.51721e-13	0.00179727
Unigene0046127	715.525	197.294	-0.328702	-0.509789	-0.579684	0.164842	-0.180002	-0.00384545	-0.121941	0.25995	0.192144	0.267862	0.948182	0.59112	0.094121	0.00660064	0.00152977	0.411271	0.368956	0.984812	0.544576	0.190376	0.336977	0.17675	5.90599e-14	0.00116674
Unigene0046167	1745.33	171.907	-0.620347	-0.767771	-0.701124	0.489478	0.13394	-0.0312747	0.00536538	0.172167	0.199595	0.13861	0.91398	0.713642	0.000556603	2.9483e-06	4.62702e-05	0.00956077	0.505378	0.876935	0.97881	0.390499	0.318211	0.490509	2.7623e-11	2.92499e-05
Unigene0046178	499.438	143.896	-0.508545	-0.542022	-0.445361	0.237662	-0.136763	0.162049	0.282994	0.313468	0.257894	-0.0761569	0.892774	0.678381	0.00675643	0.0034956	0.0199119	0.2326	0.496365	0.419352	0.152623	0.111344	0.194031	0.705767	3.85805e-10	0.000100644
Unigene0046214	454.71	164.35	-0.308763	-0.459323	-0.431239	0.348123	-0.0778577	0.0440905	0.0399853	0.421204	0.237944	-0.0906442	0.922177	0.468066	0.117108	0.0159436	0.0247142	0.0751671	0.699494	0.827144	0.843031	0.0286676	0.232029	0.652969	8.26658e-12	0.013809
Unigene0046221	548.935	130.937	-0.416081	-0.515509	-0.517673	0.186198	-0.191678	0.193238	0.315287	0.472311	0.274975	0.115131	0.881538	0.446664	0.0308748	0.00592253	0.00568187	0.352422	0.338174	0.334181	0.109173	0.0128613	0.165096	0.567431	1.25898e-09	0.0195104
Unigene0046773	430.185	122.228	-0.33885	-0.472481	-0.501887	0.158551	-0.278195	0.0586122	0.14161	0.178829	0.268927	0.266154	0.870536	0.61979	0.0838143	0.0128244	0.00764398	0.429594	0.160004	0.771513	0.481076	0.372138	0.17497	0.179632	3.59146e-09	0.000564897
Unigene0046826	705.474	214.953	-0.391655	-0.539966	-0.552198	0.212981	-0.204994	-0.019316	0.0172866	0.225679	0.205865	0.20033	0.966405	0.680046	0.0433491	0.003647	0.00282252	0.286147	0.305023	0.923816	0.931801	0.257698	0.302927	0.316395	2.8947e-16	9.5296e-05
Unigene0046932	507.215	115.333	-0.400665	-0.511655	-0.513704	0.200452	-0.241376	0.226714	0.485119	0.381319	0.430485	0.133792	0.8633	0.543143	0.0383514	0.00637261	0.00612983	0.316095	0.225162	0.255462	0.0103228	0.0497037	0.0249952	0.505853	6.804e-09	0.00341531

## Sheet: Table S6.
Table S6. The annotation of gene in different Module
GeneID	Module	Symbol	Description	KEGG_A_class	KEGG_B_class	Pathway	GO Component	GO Function	GO Process
Unigene0000018	black	--	-	-	-	-	-	-	-
Unigene0000028	black	Atpalpha	P-type ATPase [Pyropia yezoensis]	-	-	-	GO:0016020//membrane	GO:0016787//hydrolase activity;GO:0043167//ion binding	GO:0006814//sodium ion transport
Unigene0000075	black	GAPC	cytosolic glyceraldehyde 3-phosphate dehydrogenase [Pyropia yezoensis]	Metabolism;Metabolism;Metabolism;Metabolism;Metabolism;Metabolism	Global and overview maps;Global and overview maps;Global and overview maps;Global and overview maps;Carbohydrate metabolism;Energy metabolism	ko01100//Metabolic pathways;ko01110//Biosynthesis of secondary metabolites;ko01200//Carbon metabolism;ko01230//Biosynthesis of amino acids;ko00010//Glycolysis / Gluconeogenesis;ko00710//Carbon fixation in photosynthetic organisms	-	GO:0000166//nucleotide binding;GO:0016903//oxidoreductase activity, acting on the aldehyde or oxo group of donors	GO:0044710//single-organism metabolic process
Unigene0000076	black	--	-	-	-	-	-	-	-
Unigene0000077	black	sll1735	beta-Ig-H3/fasciclin, partial [Fragilariopsis cylindrus CCMP1102]	-	-	-	-	-	-
Unigene0000156	black	--	-	-	-	-	-	-	-
Unigene0000187	black	LHCA6	light-harvest protein [Griffithsia japonica]	Metabolism	Energy metabolism	ko00196//Photosynthesis - antenna proteins	-	-	-
Unigene0000217	black	--	-	-	-	-	-	-	-
Unigene0000262	black	--	-	-	-	-	-	-	-
Unigene0000325	black	prfB	Peptide chain release factor RF2, Rhodoplastic [Chondrus crispus]	-	-	-	-	-	-
Unigene0000456	black	--	zinc permease family [Micromonas pusilla CCMP1545]	-	-	-	-	-	-
Unigene0000530	black	--	-	-	-	-	-	-	-
Unigene0000725	black	tra1	PREDICTED: transformation/transcription domain-associated protein-like [Raphanus sativus]	-	-	-	-	GO:0016772//transferase activity, transferring phosphorus-containing groups	GO:0006796//phosphate-containing compound metabolic process
Unigene0000814	black	TEL1	similar to PCAF histone acetylase complex subunit [Cyanidioschyzon merolae strain 10D] [Cyanidioschyzon merolae]	-	-	-	-	-	-
Unigene0000816	black	--	similar to PCAF histone acetylase complex subunit [Cyanidioschyzon merolae strain 10D] [Cyanidioschyzon merolae]	-	-	-	-	-	-
Unigene0000817	black	TRRAP	similar to PCAF histone acetylase complex subunit [Cyanidioschyzon merolae strain 10D] [Cyanidioschyzon merolae]	-	-	-	-	-	-
Unigene0000826	black	--	-	-	-	-	-	-	-
Unigene0000848	black	--	-	-	-	-	-	-	-
Unigene0000875	black	--	aspartyl asparaginyl beta-hydroxylase [Nannochloropsis gaditana]	-	-	-	-	-	-
Unigene0001333	black	--	-	-	-	-	-	-	-
Unigene0001376	black	ACA7	carbonic anhydrase 1 [Pyropia haitanensis]	Metabolism	Energy metabolism	ko00910//Nitrogen metabolism	-	-	-
Unigene0001415	black	--	unnamed protein product [Chondrus crispus]	-	-	-	-	-	-
Unigene0001416	black	nrc-2	serine/threonine protein kinase [Galdieria sulphuraria]	-	-	-	-	GO:0004672//protein kinase activity	GO:0006796//phosphate-containing compound metabolic process
Unigene0001526	black	lysA	diaminopimelate decarboxylase [Galdieria sulphuraria]	-	-	-	-	-	-
Unigene0001607	black	--	similar to TGF beta receptor associated protein-1 [Cyanidioschyzon merolae strain 10D] [Cyanidioschyzon merolae]	-	-	-	-	-	-
Unigene0001638	black	--	-	-	-	-	-	-	-
Unigene0001736	black	--	unnamed protein product [Chondrus crispus]	-	-	-	-	-	-
Unigene0002071	black	--	-	-	-	-	-	-	-
Unigene0002243	black	--	-	-	-	-	-	-	-
Unigene0002340	black	--	-	-	-	-	-	-	-
Unigene0002381	black	--	-	-	-	-	-	-	-
Unigene0002716	black	--	hypothetical protein, conserved [Cyanidioschyzon merolae strain 10D] [Cyanidioschyzon merolae]	-	-	-	-	-	-
Unigene0002899	black	--	-	-	-	-	-	-	-
Unigene0003056	black	--	-	-	-	-	-	-	-
Unigene0003057	black	--	-	-	-	-	-	-	-
Unigene0003111	black	--	-	-	-	-	-	-	-
Unigene0003112	black	--	-	-	-	-	-	-	-
Unigene0003113	black	fldA	flavodoxin IsiB [Coccomyxa subellipsoidea C-169]	-	-	-	-	-	-
Unigene0003222	black	--	-	-	-	-	-	-	-
Unigene0003278	black	--	deoxyribodipyrimidine photolyase [Chondrus crispus]	-	-	-	-	GO:0003824//catalytic activity	GO:0006259//DNA metabolic process
Unigene0003598	black	cyp5	Cyclophilin-type peptidyl-prolyl cis-trans isomerase, conserved site [Ostreococcus tauri]	-	-	-	-	-	-
Unigene0003663	black	--	-	-	-	-	-	-	-
Unigene0003893	black	ABCG27	ABC transporter, ATP-binding protein isoform 2 [Galdieria sulphuraria]	-	-	-	-	-	-
Unigene0003894	black	ABCG21	ABC transporter, ATP-binding protein [Galdieria sulphuraria]	-	-	-	-	-	-
Unigene0003955	black	--	-	-	-	-	-	-	-
Unigene0004041	black	--	-	-	-	-	-	-	-
Unigene0004273	black	--	-	-	-	-	-	-	-
Unigene0004489	black	--	-	-	-	-	-	-	-
Unigene0004639	black	--	unnamed protein product [Chondrus crispus]	-	-	-	-	-	-
Unigene0004700	black	--	-	-	-	-	-	-	-
Unigene0004762	black	--	-	-	-	-	-	-	-
Unigene0004820	black	--	chromodomain helicase DNA binding protein 6 [Galdieria sulphuraria]	-	-	-	-	-	-
Unigene0004898	black	FPR2	FKBP-type peptidyl-prolyl cis-trans isomerase 2 [Ectocarpus siliculosus]	-	-	-	-	-	-
Unigene0005030	black	TY3B-G	retrotransposon protein [Beta vulgaris]	-	-	-	-	-	-
Unigene0005075	black	CPK1	Protein-serine/threonine kinases Rhodoplastic [Chondrus crispus]	-	-	-	-	GO:0016301//kinase activity	GO:0009987//cellular process
Unigene0005128	black	--	Carotenoid cleavage dioxygenase 1 [Monoraphidium neglectum]	-	-	-	-	-	-
Unigene0005130	black	CCD1	PREDICTED: carotenoid 9,10(9',10')-cleavage dioxygenase 1-like isoform X2 [Nicotiana tomentosiformis]	-	-	-	-	-	-
Unigene0005159	black	--	-	-	-	-	-	-	-
Unigene0005207	black	--	-	-	-	-	-	-	-
Unigene0005269	black	--	-	-	-	-	-	-	-
Unigene0005332	black	--	-	-	-	-	-	-	-
Unigene0005509	black	uvrB	excinuclease ABC subunit B [Cyanidioschyzon merolae strain 10D] [Cyanidioschyzon merolae]	Genetic Information Processing	Replication and repair	ko03420//Nucleotide excision repair	-	GO:0003824//catalytic activity;GO:0097159//organic cyclic compound binding;GO:1901363//heterocyclic compound binding	GO:0006259//DNA metabolic process;GO:0033554//cellular response to stress;GO:0044763//single-organism cellular process
Unigene0005559	black	--	-	-	-	-	-	-	-
Unigene0005564	black	--	-	-	-	-	-	-	-
Unigene0005565	black	--	-	-	-	-	-	-	-
Unigene0005631	black	--	-	-	-	-	-	-	-
Unigene0005634	black	CR4	PREDICTED: serine/threonine-protein kinase-like protein CCR4 [Gossypium hirsutum]	-	-	-	-	-	-
Unigene0005646	black	--	-	-	-	-	-	-	-
Unigene0005690	black	--	sonic hedgehog protein precursor, partial [Griffithsia japonica]	-	-	-	-	-	-
Unigene0005693	black	--	-	-	-	-	-	-	-
Unigene0005888	black	--	-	-	-	-	-	-	-
Unigene0005913	black	--	Piezo (component of mechanically activated cation channel) [Galdieria sulphuraria]	-	-	-	-	-	-
Unigene0006046	black	sqv-7	sugar-phosphate:phosphate translocator, DMT family isoform 1 [Galdieria sulphuraria]	-	-	-	GO:0031224//intrinsic component of membrane	-	GO:0044765//single-organism transport;GO:0071702//organic substance transport
Unigene0006173	black	Os01g0618500	DEAD box helicase [Ectocarpus siliculosus]	-	-	-	-	-	-
Unigene0006215	black	--	-	-	-	-	-	-	-
Unigene0006325	black	--	acid phosphatase/Vanadium-dependent haloperoxidase [Coccomyxa subellipsoidea C-169]	-	-	-	-	-	-
Unigene0006342	black	--	-	-	-	-	-	-	-
Unigene0006345	black	--	-	-	-	-	-	-	-
Unigene0006492	black	--	-	-	-	-	-	-	-
Unigene0006493	black	--	-	-	-	-	-	-	-
Unigene0006494	black	--	-	-	-	-	-	-	-
Unigene0006495	black	--	-	-	-	-	-	-	-
Unigene0006498	black	--	-	-	-	-	-	-	-
Unigene0006634	black	--	zinc finger protein [Galdieria sulphuraria]	-	-	-	-	-	-
Unigene0006635	black	--	unnamed protein product [Chondrus crispus]	-	-	-	-	-	-
Unigene0006638	black	BTS	zinc finger protein [Galdieria sulphuraria]	-	-	-	-	-	-
Unigene0006653	black	--	-	-	-	-	-	-	-
Unigene0006672	black	--	-	-	-	-	-	-	-
Unigene0006794	black	--	-	-	-	-	-	-	-
Unigene0006795	black	--	-	-	-	-	-	-	-
Unigene0006796	black	--	-	-	-	-	-	-	-
Unigene0006797	black	--	-	-	-	-	-	-	-
Unigene0006798	black	--	-	-	-	-	-	-	-
Unigene0007096	black	--	-	-	-	-	-	-	-
Unigene0007349	black	--	-	-	-	-	-	-	-
Unigene0007554	black	--	carboxypeptidase M [Galdieria sulphuraria]	-	-	-	-	-	-
Unigene0007556	black	--	Zinc carboxypeptidase family protein [Ectocarpus siliculosus]	-	-	-	-	-	-
Unigene0007582	black	--	-	-	-	-	-	-	-
Unigene0007584	black	--	probable high CO2 inducible periplasmic protein [Ectocarpus siliculosus]	-	-	-	-	-	-
Unigene0007585	black	--	-	-	-	-	-	-	-
Unigene0007787	black	--	-	-	-	-	-	-	-
Unigene0007789	black	--	-	-	-	-	-	-	-
Unigene0007791	black	--	-	-	-	-	-	-	-
Unigene0007879	black	--	-	-	-	-	-	-	-
Unigene0007880	black	--	-	-	-	-	-	-	-
Unigene0007933	black	--	-	-	-	-	-	-	-
Unigene0008008	black	KPHMT2	3-methyl-2-oxobutanoate hydroxymethyltransferase [Galdieria sulphuraria]	Metabolism;Metabolism;Metabolism	Global and overview maps;Global and overview maps;Metabolism of cofactors and vitamins	ko01100//Metabolic pathways;ko01110//Biosynthesis of secondary metabolites;ko00770//Pantothenate and CoA biosynthesis	-	GO:0016741//transferase activity, transferring one-carbon groups	GO:0008152//metabolic process
Unigene0008043	black	--	-	-	-	-	-	-	-
Unigene0008044	black	--	-	-	-	-	-	-	-
Unigene0008200	black	--	-	-	-	-	-	-	-
Unigene0008414	black	--	-	-	-	-	-	-	-
Unigene0008587	black	--	-	-	-	-	-	-	-
Unigene0008686	black	--	-	-	-	-	-	-	-
Unigene0008788	black	--	-	-	-	-	-	-	-
Unigene0008811	black	CIPK24	Serine/threonine protein kinase [Chondrus crispus]	-	-	-	-	GO:0016301//kinase activity	GO:0009987//cellular process
Unigene0009203	black	--	-	-	-	-	-	-	-
Unigene0009204	black	--	-	-	-	-	-	-	-
Unigene0009225	black	--	-	-	-	-	-	-	-
Unigene0009243	black	AKT2	voltage-gated ion channel superfamily, partial [Micromonas commoda]	-	-	-	-	-	GO:0006811//ion transport
Unigene0009281	black	--	mitochondrial intermembrane space complex subunit Tim10 [Cyanidioschyzon merolae strain 10D] [Cyanidioschyzon merolae]	-	-	-	GO:0005739//mitochondrion	-	GO:0006810//transport
Unigene0009364	black	--	similar to TGF beta receptor associated protein-1 [Cyanidioschyzon merolae strain 10D] [Cyanidioschyzon merolae]	-	-	-	-	-	-
Unigene0009485	black	--	-	-	-	-	-	-	-
Unigene0009815	black	--	-	-	-	-	-	-	-
Unigene0009826	black	NFS1	cysteine desulfurase [Galdieria sulphuraria]	Metabolism;Metabolism;Genetic Information Processing	Global and overview maps;Metabolism of cofactors and vitamins;Folding, sorting and degradation	ko01100//Metabolic pathways;ko00730//Thiamine metabolism;ko04122//Sulfur relay system	-	GO:0016783//sulfurtransferase activity;GO:0043168//anion binding	GO:0000096//sulfur amino acid metabolic process
Unigene0009865	black	--	-	-	-	-	-	-	-
Unigene0009896	black	--	-	-	-	-	-	-	-
Unigene0009922	black	--	-	-	-	-	-	-	-
Unigene0010003	black	--	-	-	-	-	-	-	-
Unigene0010019	black	--	unnamed protein product [Chondrus crispus]	-	-	-	-	-	-
Unigene0010136	black	--	deoxyribodipyrimidine photolyase [Chondrus crispus]	-	-	-	-	-	-
Unigene0010151	black	--	PREDICTED: uncharacterized aarF domain-containing protein kinase 1-like isoform X2 [Arachis duranensis]	-	-	-	GO:0043231//intracellular membrane-bounded organelle	-	GO:0045491//xylan metabolic process
Unigene0010153	black	--	ABC1-domain-containing protein [Coccomyxa subellipsoidea C-169]	-	-	-	-	-	-
Unigene0010192	black	--	-	-	-	-	-	-	-
Unigene0010357	black	--	-	-	-	-	-	-	-
Unigene0010421	black	--	-	-	-	-	-	-	-
Unigene0010482	black	--	-	-	-	-	-	-	-
Unigene0010494	black	--	-	-	-	-	-	-	-
Unigene0010564	black	--	-	-	-	-	-	-	-
Unigene0010701	black	trfA	TPR repeat-containing protein [Chondrus crispus]	-	-	-	-	-	-
Unigene0010792	black	--	-	-	-	-	-	-	-
Unigene0010823	black	--	Quinone oxidoreductase-like protein At1g23740, chloroplast precursor [Ectocarpus siliculosus]	-	-	-	-	-	-
Unigene0010825	black	--	Quinone oxidoreductase-like protein At1g23740, chloroplast precursor [Ectocarpus siliculosus]	-	-	-	-	-	-
Unigene0010834	black	MPK16	mitogen-activated protein kinase 6 [Pyropia yezoensis]	-	-	-	-	GO:0016301//kinase activity	-
Unigene0010836	black	--	-	-	-	-	-	-	-
Unigene0010911	black	NHX7	Na+/H+ antiporter [Pyropia yezoensis]	-	-	-	-	-	-
Unigene0011180	black	--	-	-	-	-	-	-	-
Unigene0011246	black	CRY1	deoxyribodipyrimidine photo-lyase / cryptochrome [Galdieria sulphuraria]	Organismal Systems	Environmental adaptation	ko04712//Circadian rhythm - plant	-	-	-
Unigene0011307	black	--	-	-	-	-	-	-	-
Unigene0011456	black	--	-	-	-	-	-	-	-
Unigene0011536	black	--	hypothetical protein CYME_CMN035C [Cyanidioschyzon merolae strain 10D] [Cyanidioschyzon merolae]	-	-	-	-	-	-
Unigene0011610	black	--	-	-	-	-	-	-	-
Unigene0011742	black	KDM4D	JmjC-domain-containing protein [Coccomyxa subellipsoidea C-169]	-	-	-	-	-	-
Unigene0011890	black	--	-	-	-	-	-	-	-
Unigene0011947	black	--	-	-	-	-	-	-	-
Unigene0012622	black	--	-	-	-	-	-	-	-
Unigene0012675	black	--	predicted protein [Phaeodactylum tricornutum CCAP 1055/1]	-	-	-	-	-	-
Unigene0012724	black	--	-	-	-	-	-	-	-
Unigene0012765	black	--	nadh-dependent fumarate reductase [Nannochloropsis gaditana]	-	-	-	-	-	-
Unigene0012768	black	--	unnamed protein product [Chondrus crispus]	-	-	-	-	-	-
Unigene0012769	black	--	-	-	-	-	-	-	-
Unigene0012770	black	--	unnamed protein product [Chondrus crispus]	-	-	-	-	-	-
Unigene0012771	black	--	-	-	-	-	-	-	-
Unigene0012859	black	--	-	-	-	-	-	-	-
Unigene0012950	black	SPCC23B6.01c	oxysterol-binding protein-like protein [Galdieria sulphuraria]	-	-	-	-	-	-
Unigene0013028	black	AMT1-3	ammonium transporter [Pyropia yezoensis]	-	-	-	-	-	-
Unigene0013029	black	--	-	-	-	-	-	-	-
Unigene0013075	black	cynT	beta type carbonic anhydrase [Pyropia yezoensis]	Metabolism	Energy metabolism	ko00910//Nitrogen metabolism	-	-	-
Unigene0013103	black	--	-	-	-	-	-	-	-
Unigene0013327	black	Dnajb7	DnaJ domain-containing protein [Galdieria sulphuraria]	-	-	-	-	-	-
Unigene0013416	black	--	-	-	-	-	-	-	-
Unigene0013424	black	RZ1A	Glycine-rich RNA-binding protein blt801, partial [Anthurium amnicola]	-	-	-	-	GO:0097159//organic cyclic compound binding	-
Unigene0013442	black	--	-	-	-	-	-	-	-
Unigene0013443	black	--	-	-	-	-	-	-	-
Unigene0013496	black	--	-	-	-	-	-	-	-
Unigene0013502	black	--	-	-	-	-	-	-	-
Unigene0013765	black	--	-	-	-	-	-	-	-
Unigene0013770	black	--	TPR repeat-containing protein [Chondrus crispus]	-	-	-	-	-	-
Unigene0013771	black	--	TPR repeat-containing protein [Chondrus crispus]	Genetic Information Processing	Transcription	ko03040//Spliceosome	-	-	-
Unigene0013957	black	--	-	-	-	-	-	-	-
Unigene0013965	black	--	-	-	-	-	-	-	-
Unigene0013966	black	--	-	-	-	-	-	-	-
Unigene0014098	black	--	unnamed protein product [Chondrus crispus]	-	-	-	-	-	-
Unigene0014200	black	--	-	-	-	-	-	-	-
Unigene0014258	black	--	-	-	-	-	-	-	-
Unigene0014264	black	--	unnamed protein product [Chondrus crispus]	-	-	-	-	-	-
Unigene0014273	black	--	-	-	-	-	-	-	-
Unigene0014291	black	--	-	-	-	-	-	-	-
Unigene0014297	black	--	-	-	-	-	-	-	-
Unigene0014354	black	LOX4	lipoxygenase 2 [Pyropia haitanensis]	Metabolism;Metabolism;Metabolism;Metabolism	Global and overview maps;Global and overview maps;Lipid metabolism;Lipid metabolism	ko01100//Metabolic pathways;ko01110//Biosynthesis of secondary metabolites;ko00592//alpha-Linolenic acid metabolism;ko00591//Linoleic acid metabolism	-	-	-
Unigene0014565	black	--	-	-	-	-	-	-	-
Unigene0014568	black	--	-	-	-	-	-	-	-
Unigene0014702	black	--	-	-	-	-	-	-	-
Unigene0014710	black	--	sonic hedgehog protein precursor, partial [Griffithsia japonica]	-	-	-	-	-	-
Unigene0014967	black	--	-	-	-	-	-	-	-
Unigene0015014	black	--	-	-	-	-	-	-	-
Unigene0015015	black	--	-	-	-	-	-	-	-
Unigene0015016	black	--	-	-	-	-	-	-	-
Unigene0015035	black	--	-	-	-	-	-	-	-
Unigene0015037	black	--	MC family transporter [Ostreococcus lucimarinus CCE9901]	-	-	-	GO:0016020//membrane	-	-
Unigene0015060	black	--	unnamed protein product [Chondrus crispus]	-	-	-	-	-	-
Unigene0015066	black	--	unnamed protein product [Chondrus crispus]	-	-	-	-	-	-
Unigene0015092	black	--	-	-	-	-	-	-	-
Unigene0015325	black	ABCB25	ABC transporter, subfamily B, ATP-binding & transmembrane domain [Galdieria sulphuraria]	Environmental Information Processing	Membrane transport	ko02010//ABC transporters	-	GO:0017111//nucleoside-triphosphatase activity	GO:0006810//transport;GO:0044699//single-organism process
Unigene0015338	black	obg	gtpase obg [Chrysochromulina sp. CCMP291]	-	-	-	-	-	GO:0009987//cellular process
Unigene0015371	black	TSO2	ribonucleotide reductase small subunit [Galdieria sulphuraria]	Metabolism;Metabolism;Metabolism;Metabolism	Global and overview maps;Nucleotide metabolism;Nucleotide metabolism;Metabolism of other amino acids	ko01100//Metabolic pathways;ko00230//Purine metabolism;ko00240//Pyrimidine metabolism;ko00480//Glutathione metabolism	-	GO:0003824//catalytic activity	GO:0009132//nucleoside diphosphate metabolic process
Unigene0015445	black	--	-	-	-	-	-	-	-
Unigene0015486	black	--	-	-	-	-	-	-	-
Unigene0015494	black	--	RHYTHM OF CHLOROPLAST 66 [Chlamydomonas reinhardtii]	-	-	-	-	-	-
Unigene0015497	black	--	-	-	-	-	-	-	-
Unigene0015520	black	BLH8	PREDICTED: BEL1-like homeodomain protein 9 [Capsicum annuum]	-	-	-	GO:0043231//intracellular membrane-bounded organelle	GO:0001071//nucleic acid binding transcription factor activity;GO:0003676//nucleic acid binding	GO:0001763//morphogenesis of a branching structure;GO:0009799//specification of symmetry;GO:0009933//meristem structural organization;GO:0009943//adaxial/abaxial axis specification;GO:0010074//maintenance of meristem identity;GO:0010467//gene expression;GO:0034645//cellular macromolecule biosynthetic process;GO:0048646//anatomical structure formation involved in morphogenesis;GO:0090567//reproduc…
Unigene0015579	black	--	PREDICTED: S-type anion channel SLAH2 [Beta vulgaris subsp. vulgaris] [Beta vulgaris]	-	-	-	-	-	-
Unigene0015659	black	FZR2	WD40 repeat-like protein [Coccomyxa subellipsoidea C-169]	Genetic Information Processing	Folding, sorting and degradation	ko04120//Ubiquitin mediated proteolysis	-	-	-
Unigene0016170	black	--	-	-	-	-	-	-	-
Unigene0016173	black	--	unnamed protein product [Chondrus crispus]	-	-	-	-	-	-
Unigene0016329	black	--	similar to zinc finger protein myoneurin [Cyanidioschyzon merolae strain 10D] [Cyanidioschyzon merolae]	-	-	-	-	-	-
Unigene0016347	black	--	zinc finger protein 143 [Chrysochromulina sp. CCMP291]	-	-	-	-	-	-
Unigene0016503	black	DDB_G0267514	Calcium-dependent Serine/threonine protein kinase [Chondrus crispus]	-	-	-	-	-	-
Unigene0016518	black	RPTOR	regulatory associated protein of mTOR [Galdieria sulphuraria]	Cellular Processes	Transport and catabolism	ko04136//Autophagy - other eukaryotes	GO:0038201//TOR complex	-	-
Unigene0016568	black	--	-	-	-	-	-	-	-
Unigene0016592	black	NRT2.5	nitrate transporter [Pyropia yezoensis]	Metabolism	Energy metabolism	ko00910//Nitrogen metabolism	-	-	GO:0044699//single-organism process
Unigene0016864	black	--	-	-	-	-	-	-	-
Unigene0016922	black	arsH	arsenate resistance ArsH [Fragilariopsis cylindrus CCMP1102]	-	-	-	-	-	-
Unigene0016924	black	--	-	-	-	-	-	-	-
Unigene0017260	black	--	-	-	-	-	-	-	-
Unigene0017470	black	At2g20050/At2g20040	protein phosphatase 2c [Pyropia yezoensis]	-	-	-	-	-	-
Unigene0017500	black	MYB77	transforming protein myb, partial [Griffithsia japonica]	Organismal Systems	Environmental adaptation	ko04626//Plant-pathogen interaction	-	GO:0005488//binding	-
Unigene0017517	black	--	-	-	-	-	-	-	-
Unigene0017529	black	--	-	-	-	-	-	-	-
Unigene0017532	black	--	PREDICTED: 2,3-bisphosphoglycerate-dependent phosphoglycerate mutase [Arachis duranensis]	-	-	-	-	-	-
Unigene0017847	black	--	beta-Ig-H3/fasciclin, partial [Fragilariopsis cylindrus CCMP1102]	-	-	-	-	-	-
Unigene0018107	black	abcB2	PREDICTED: ABC transporter B family member 9-like [Setaria italica]	Environmental Information Processing	Membrane transport	ko02010//ABC transporters	-	-	-
Unigene0018109	black	Abcb1b	PREDICTED: ABC transporter B family member 5-like [Camelina sativa]	Environmental Information Processing	Membrane transport	ko02010//ABC transporters	-	-	-
Unigene0018148	black	--	-	-	-	-	-	-	-
Unigene0018149	black	--	-	-	-	-	-	-	-
Unigene0018150	black	--	-	-	-	-	-	-	-
Unigene0018302	black	--	-	-	-	-	-	-	-
Unigene0018404	black	lig1	DNA Ligase I [Chondrus crispus]	Genetic Information Processing;Genetic Information Processing;Genetic Information Processing;Genetic Information Processing	Replication and repair;Replication and repair;Replication and repair;Replication and repair	ko03420//Nucleotide excision repair;ko03030//DNA replication;ko03430//Mismatch repair;ko03410//Base excision repair	-	GO:0003909//DNA ligase activity;GO:0097159//organic cyclic compound binding;GO:1901363//heterocyclic compound binding	GO:0006259//DNA metabolic process;GO:0033554//cellular response to stress
Unigene0018424	black	--	-	-	-	-	-	-	-
Unigene0018427	black	--	-	-	-	-	-	-	-
Unigene0018434	black	--	-	-	-	-	-	-	-
Unigene0018558	black	--	-	-	-	-	-	-	-
Unigene0018627	black	--	-	-	-	-	-	-	-
Unigene0018803	black	--	-	-	-	-	-	-	-
Unigene0018806	black	--	-	-	-	-	-	-	-
Unigene0019097	black	GWD2	Alpha-glucan water dikinase [Chondrus crispus]	-	-	-	-	-	-
Unigene0019114	black	--	-	-	-	-	-	-	-
Unigene0019118	black	--	-	-	-	-	-	-	-
Unigene0019119	black	--	-	-	-	-	-	-	-
Unigene0019217	black	--	unnamed protein product [Chondrus crispus]	-	-	-	-	-	-
Unigene0019237	black	--	-	-	-	-	-	-	-
Unigene0019238	black	--	-	-	-	-	-	-	-
Unigene0019239	black	--	-	-	-	-	-	-	-
Unigene0019417	black	agaA	alpha-galactosidase isoform 1 [Galdieria sulphuraria]	Metabolism;Metabolism;Metabolism;Metabolism;Metabolism	Global and overview maps;Lipid metabolism;Lipid metabolism;Carbohydrate metabolism;Glycan biosynthesis and metabolism	ko01100//Metabolic pathways;ko00561//Glycerolipid metabolism;ko00600//Sphingolipid metabolism;ko00052//Galactose metabolism;ko00603//Glycosphingolipid biosynthesis - globo and isoglobo series	-	GO:0004557//alpha-galactosidase activity	GO:0008152//metabolic process
Unigene0019419	black	--	alpha-galactosidase [Chondrus crispus]	-	-	-	-	GO:0016798//hydrolase activity, acting on glycosyl bonds	-
Unigene0019440	black	--	ABC transporter, ATP-binding protein isoform 1 [Galdieria sulphuraria]	-	-	-	-	-	-
Unigene0019523	black	mlkA	Serine/threonine-protein kinase [Chondrus crispus]	-	-	-	-	GO:0016301//kinase activity	GO:0009987//cellular process
Unigene0019556	black	--	-	-	-	-	-	-	-
Unigene0019562	black	--	Protein NLP8 [Zea mays]	-	-	-	-	-	-
Unigene0019596	black	--	-	-	-	-	-	-	-
Unigene0019763	black	--	-	-	-	-	-	-	-
Unigene0019767	black	--	-	-	-	-	-	-	-
Unigene0019851	black	--	-	-	-	-	-	-	-
Unigene0019852	black	--	-	-	-	-	-	-	-
Unigene0019893	black	--	-	-	-	-	-	-	-
Unigene0020040	black	--	-	-	-	-	-	-	-
Unigene0020195	black	--	-	-	-	-	-	-	-
Unigene0020196	black	--	-	-	-	-	-	-	-
Unigene0020275	black	--	-	-	-	-	-	-	-
Unigene0020276	black	--	-	-	-	-	-	-	-
Unigene0020278	black	--	-	-	-	-	-	-	-
Unigene0020280	black	--	-	-	-	-	-	-	-
Unigene0020307	black	--	-	-	-	-	-	-	-
Unigene0020348	black	--	-	-	-	-	-	-	-
Unigene0020488	black	--	-	-	-	-	-	-	-
Unigene0020539	black	--	-	-	-	-	-	-	-
Unigene0020829	black	--	-	-	-	-	-	-	-
Unigene0020914	black	--	-	-	-	-	-	-	-
Unigene0020915	black	--	-	-	-	-	-	-	-
Unigene0020916	black	--	-	-	-	-	-	-	-
Unigene0020917	black	--	-	-	-	-	-	-	-
Unigene0020918	black	--	-	-	-	-	-	-	-
Unigene0020919	black	--	-	-	-	-	-	-	-
Unigene0021041	black	--	-	-	-	-	-	-	-
Unigene0021251	black	typA	PREDICTED: GTP-binding protein TypA/BipA homolog [Vigna radiata var. radiata] [Vigna radiata]	-	-	-	-	-	-
Unigene0021468	black	--	-	-	-	-	-	-	-
Unigene0021541	black	bsmB	sarcosine dimethylglycine methyltransferase [Galdieria sulphuraria]	Metabolism;Metabolism	Global and overview maps;Lipid metabolism	ko01110//Biosynthesis of secondary metabolites;ko00100//Steroid biosynthesis	-	-	-
Unigene0021607	black	--	-	-	-	-	-	-	-
Unigene0021732	black	--	-	-	-	-	-	-	-
Unigene0021768	black	mybI	SANT domain containing gene [Chondrus crispus]	-	-	-	-	-	-
Unigene0021854	black	--	probable multidrug resistance protein [Cyanidioschyzon merolae strain 10D] [Cyanidioschyzon merolae]	-	-	-	-	-	GO:0006139//nucleobase-containing compound metabolic process;GO:0016043//cellular component organization;GO:0044249//cellular biosynthetic process;GO:0044260//cellular macromolecule metabolic process;GO:0044711//single-organism biosynthetic process;GO:0044763//single-organism cellular process;GO:1901576//organic substance biosynthetic process
Unigene0021855	black	HCF101	P-loop containing nucleoside triphosphate hydrolase protein [Fragilariopsis cylindrus CCMP1102]	-	-	-	-	-	GO:0006139//nucleobase-containing compound metabolic process;GO:0016043//cellular component organization;GO:0044249//cellular biosynthetic process;GO:0044260//cellular macromolecule metabolic process;GO:0044711//single-organism biosynthetic process;GO:0044763//single-organism cellular process;GO:1901576//organic substance biosynthetic process
Unigene0021932	black	--	-	-	-	-	-	-	-
Unigene0021955	black	--	-	-	-	-	-	-	-
Unigene0021968	black	typA	GTP-binding protein of TypA (tyrosine phosphorylated protein A) family [Chondrus crispus]	-	-	-	GO:0009536//plastid	GO:0003676//nucleic acid binding;GO:0017111//nucleoside-triphosphatase activity;GO:0032550//purine ribonucleoside binding	GO:0010467//gene expression;GO:0044238//primary metabolic process;GO:0044260//cellular macromolecule metabolic process
Unigene0021981	black	bfr1	ABC transporter, ATP-binding protein [Galdieria sulphuraria]	-	-	-	-	-	-
Unigene0022067	black	DUR1,2	Urea amidolyase [Chondrus crispus]	Metabolism;Metabolism	Global and overview maps;Amino acid metabolism	ko01100//Metabolic pathways;ko00220//Arginine biosynthesis	-	GO:0016874//ligase activity;GO:0043167//ion binding	-
Unigene0022102	black	cpeB	phycoerythrin beta subunit (chloroplast) [Pyropia haitanensis]	-	-	-	GO:0030076//light-harvesting complex;GO:0044434//chloroplast part	-	GO:0006464//cellular protein modification process;GO:0044710//single-organism metabolic process
Unigene0022357	black	--	-	-	-	-	-	-	-
Unigene0022361	black	--	-	-	-	-	-	-	-
Unigene0022376	black	--	-	-	-	-	-	-	-
Unigene0022535	black	--	PREDICTED: similar to Zinc finger protein 271 (Zinc finger protein 7) (HZF7) (Zinc finger protein ZNFphex133) (Epstein-Barr virus-induced zinc finger protein) (ZNF-EB) (CT-ZFP48) (Zinc finger protein [Bathycoccus prasinos]	-	-	-	-	-	-
Unigene0022538	black	--	-	-	-	-	-	-	-
Unigene0022558	black	AOX4	plastid terminal oxidase [Haematococcus lacustris]	-	-	-	-	-	-
Unigene0022617	black	--	zinc finger protein [Cyanidioschyzon merolae strain 10D] [Cyanidioschyzon merolae]	-	-	-	-	-	-
Unigene0022669	black	--	helicase, partial [Griffithsia japonica]	-	-	-	-	-	-
Unigene0022730	black	--	PREDICTED: pentatricopeptide repeat-containing protein At5g39710 [Nelumbo nucifera]	-	-	-	-	-	-
Unigene0022774	black	--	DUF547-domain-containing protein [Coccomyxa subellipsoidea C-169]	-	-	-	-	-	-
Unigene0022784	black	--	P-loop containing nucleoside triphosphate hydrolase superfamily protein [Zea mays]	-	-	-	-	-	-
Unigene0022785	black	--	-	-	-	-	-	-	-
Unigene0022859	black	fusA	mitochondrial translation elongation factor G2 [Cyanidioschyzon merolae strain 10D] [Cyanidioschyzon merolae]	-	-	-	-	-	GO:0006139//nucleobase-containing compound metabolic process;GO:0010467//gene expression;GO:0016043//cellular component organization;GO:0034645//cellular macromolecule biosynthetic process;GO:0044699//single-organism process
Unigene0022860	black	fusA	Os04g0538100, partial [Oryza sativa Japonica Group]	-	-	-	-	-	-
Unigene0023017	black	--	-	-	-	-	-	-	-
Unigene0023018	black	--	-	-	-	-	-	-	-
Unigene0023019	black	--	unnamed protein product [Chondrus crispus]	-	-	-	-	-	-
Unigene0023110	black	--	unnamed protein product [Chondrus crispus]	-	-	-	-	-	-
Unigene0023172	black	--	-	-	-	-	-	-	-
Unigene0023210	black	--	-	-	-	-	-	-	-
Unigene0023260	black	--	zinc-finger protein / transcription factor isoform 1 [Galdieria sulphuraria]	-	-	-	-	-	-
Unigene0023678	black	prpE	similar to serine/threonine protein phosphatase [Cyanidioschyzon merolae strain 10D] [Cyanidioschyzon merolae]	-	-	-	-	-	-
Unigene0023679	black	apaH	serine/threonine protein phosphatase [Galdieria sulphuraria]	-	-	-	-	GO:0003824//catalytic activity	-
Unigene0023691	black	--	-	-	-	-	-	-	-
Unigene0023696	black	--	-	-	-	-	-	-	-
Unigene0023775	black	--	-	-	-	-	-	-	-
Unigene0023792	black	--	unnamed protein product [Chondrus crispus]	-	-	-	-	-	-
Unigene0023823	black	cpsf3	cleavage and polyadenylation specifity factor protein [Galdieria sulphuraria]	Genetic Information Processing	Translation	ko03015//mRNA surveillance pathway	-	-	-
Unigene0023827	black	--	-	-	-	-	-	-	-
Unigene0023852	black	Cdc20	cell division cycle 2, cofactor of APC complex [Galdieria sulphuraria]	Genetic Information Processing	Folding, sorting and degradation	ko04120//Ubiquitin mediated proteolysis	-	-	-
Unigene0023853	black	--	-	-	-	-	-	-	-
Unigene0023857	black	--	-	-	-	-	-	-	-
Unigene0024423	black	CRY1	deoxyribodipyrimidine photolyase [Chondrus crispus]	-	-	-	-	-	-
Unigene0024918	black	--	-	-	-	-	-	-	-
Unigene0025280	black	--	-	-	-	-	-	-	-
Unigene0025282	black	--	-	-	-	-	-	-	-
Unigene0025332	black	--	-	-	-	-	-	-	-
Unigene0025623	black	--	-	-	-	-	-	-	-
Unigene0025718	black	--	-	-	-	-	-	-	-
Unigene0025749	black	SLC30A1	zinc transporter [Blastocystis sp. ATCC 50177/Nand II]	-	-	-	-	-	-
Unigene0025750	black	SLC30A10	zinc transporter [Blastocystis sp. ATCC 50177/Nand II]	-	-	-	-	-	GO:0044765//single-organism transport
Unigene0025877	black	--	-	-	-	-	-	-	-
Unigene0025953	black	--	light-harvesting complex protein [Galdieria sulphuraria]	Metabolism	Energy metabolism	ko00196//Photosynthesis - antenna proteins	GO:0016020//membrane	-	GO:0044237//cellular metabolic process
Unigene0026005	black	--	-	-	-	-	-	-	-
Unigene0026114	black	--	PREDICTED: stress-response A/B barrel domain-containing protein At5g22580-like [Gossypium arboreum]	-	-	-	-	-	-
Unigene0026332	black	--	calcium calmodulin-dependent protein kinase type 1d, partial [Chrysochromulina sp. CCMP291]	-	-	-	-	-	-
Unigene0026446	black	--	-	-	-	-	-	-	-
Unigene0026981	black	Abcc2	ABC transporter G family member 40 [Klebsormidium flaccidum]	Environmental Information Processing	Membrane transport	ko02010//ABC transporters	-	-	-
Unigene0027070	black	--	-	-	-	-	-	-	-
Unigene0027289	black	--	-	-	-	-	-	-	-
Unigene0027412	black	--	-	-	-	-	-	-	-
Unigene0027571	black	--	-	-	-	-	-	-	-
Unigene0027572	black	--	unnamed protein product [Chondrus crispus]	-	-	-	-	-	-
Unigene0027701	black	--	immunophilin [Ectocarpus siliculosus]	-	-	-	-	-	-
Unigene0027837	black	--	-	-	-	-	-	-	-
Unigene0027930	black	SLC39A4	similar to zinc transporter [Cyanidioschyzon merolae strain 10D] [Cyanidioschyzon merolae]	-	-	-	-	GO:0022890//inorganic cation transmembrane transporter activity	GO:0006812//cation transport;GO:0044763//single-organism cellular process
Unigene0028014	black	Os11g0544500	GDT1-like protein 5 [Auxenochlorella protothecoides]	-	-	-	-	-	-
Unigene0028134	black	--	-	-	-	-	-	-	-
Unigene0028392	black	--	-	-	-	-	-	-	-
Unigene0028832	black	--	unnamed protein product [Chondrus crispus]	-	-	-	-	-	-
Unigene0028920	black	--	-	-	-	-	-	-	-
Unigene0028967	black	--	-	-	-	-	-	-	-
Unigene0029212	black	--	-	-	-	-	-	-	-
Unigene0029218	black	--	hypothetical protein CYME_CMI211C [Cyanidioschyzon merolae strain 10D] [Cyanidioschyzon merolae]	-	-	-	-	-	-
Unigene0029301	black	ABCG2	ABC transporter, ATP-binding protein isoform 2 [Galdieria sulphuraria]	Environmental Information Processing	Membrane transport	ko02010//ABC transporters	-	-	-
Unigene0029349	black	ribE	riboflavin synthase [Klebsormidium flaccidum]	Metabolism;Metabolism;Metabolism	Global and overview maps;Global and overview maps;Metabolism of cofactors and vitamins	ko01100//Metabolic pathways;ko01110//Biosynthesis of secondary metabolites;ko00740//Riboflavin metabolism	-	-	-
Unigene0029436	black	--	-	-	-	-	-	-	-
Unigene0029497	black	--	conserved unknown protein [Ectocarpus siliculosus]	-	-	-	-	-	-
Unigene0029555	black	--	-	-	-	-	-	-	-
Unigene0029557	black	--	-	-	-	-	-	-	-
Unigene0029731	black	--	-	-	-	-	-	-	-
Unigene0030033	black	Nep2	endothelin-converting enzyme [Galdieria sulphuraria]	-	-	-	-	-	-
Unigene0030059	black	--	-	-	-	-	-	-	-
Unigene0030431	black	--	-	-	-	-	-	-	-
Unigene0031042	black	--	unnamed protein product [Chondrus crispus]	-	-	-	-	-	-
Unigene0031049	black	--	-	-	-	-	-	-	-
Unigene0031106	black	--	similar to zinc finger protein myoneurin [Cyanidioschyzon merolae strain 10D] [Cyanidioschyzon merolae]	-	-	-	-	-	-
Unigene0031132	black	--	-	-	-	-	-	-	-
Unigene0031170	black	--	-	-	-	-	-	-	-
Unigene0031191	black	--	unnamed protein product [Chondrus crispus]	-	-	-	-	-	-
Unigene0031441	black	H1	histone H1 [Ectocarpus siliculosus]	-	-	-	GO:0043229//intracellular organelle	-	-
Unigene0031492	black	--	-	-	-	-	-	-	-
Unigene0031620	black	--	sonic hedgehog protein precursor, partial [Griffithsia japonica]	-	-	-	-	-	-
Unigene0031708	black	VCX1	Ca2+:H+ antiporter, CaCA family [Galdieria sulphuraria]	-	-	-	-	-	GO:0006812//cation transport;GO:0044763//single-organism cellular process
Unigene0031999	black	fmtA	penicillin-binding protein [Dorcoceras hygrometricum]	-	-	-	-	-	-
Unigene0032243	black	--	-	-	-	-	-	-	-
Unigene0032324	black	--	methyltransferase family, partial [Chrysochromulina sp. CCMP291]	-	-	-	-	-	-
Unigene0032417	black	slr0642	folate-biopterin transporter family [Micromonas commoda]	-	-	-	-	-	-
Unigene0032578	black	--	unnamed protein product [Chondrus crispus]	-	-	-	-	-	-
Unigene0032645	black	--	-	-	-	-	-	-	-
Unigene0032646	black	--	-	-	-	-	-	-	-
Unigene0032687	black	--	-	-	-	-	-	-	-
Unigene0032948	black	--	-	-	-	-	-	-	-
Unigene0032993	black	--	-	-	-	-	-	-	-
Unigene0032994	black	--	-	-	-	-	-	-	-
Unigene0033100	black	--	-	-	-	-	-	-	-
Unigene0033234	black	--	-	-	-	-	-	-	-
Unigene0033235	black	--	-	-	-	-	-	-	-
Unigene0033236	black	--	similar to trehalose synthase [Cyanidioschyzon merolae strain 10D] [Cyanidioschyzon merolae]	-	-	-	-	GO:0003824//catalytic activity	-
Unigene0033255	black	--	-	-	-	-	-	-	-
Unigene0033394	black	--	unnamed protein product [Chondrus crispus]	-	-	-	-	-	-
Unigene0033511	black	--	-	-	-	-	-	-	-
Unigene0033651	black	--	-	-	-	-	-	-	-
Unigene0033690	black	--	-	-	-	-	-	-	-
Unigene0033692	black	--	Beta-adaptin-like protein [Chondrus crispus]	-	-	-	-	-	-
Unigene0033772	black	--	-	-	-	-	-	-	-
Unigene0033897	black	trxA	thioredoxin m [Nannochloropsis gaditana]	-	-	-	-	-	-
Unigene0033899	black	--	-	-	-	-	-	-	-
Unigene0033919	black	--	-	-	-	-	-	-	-
Unigene0034102	black	ARF5	ADP-ribosylation factor [Galdieria sulphuraria]	Cellular Processes	Transport and catabolism	ko04144//Endocytosis	GO:0044464//cell part	GO:0032550//purine ribonucleoside binding	GO:0035556//intracellular signal transduction
Unigene0034323	black	--	-	-	-	-	-	-	-
Unigene0034345	black	--	-	-	-	-	-	-	-
Unigene0034760	black	CPK10	Serine/threonine protein kinase [Chondrus crispus]	-	-	-	-	GO:0016301//kinase activity	-
Unigene0034841	black	--	-	-	-	-	-	-	-
Unigene0035060	black	bcp1	Peroxiredoxin [Auxenochlorella protothecoides]	-	-	-	-	-	-
Unigene0035061	black	--	-	-	-	-	-	-	-
Unigene0035064	black	--	-	-	-	-	-	-	-
Unigene0035320	black	cry	probable photolyase/blue-light receptor [Cyanidioschyzon merolae strain 10D] [Cyanidioschyzon merolae]	-	-	-	-	-	GO:0008610//lipid biosynthetic process;GO:0044249//cellular biosynthetic process;GO:0044255//cellular lipid metabolic process;GO:0044260//cellular macromolecule metabolic process
Unigene0035361	black	--	AIG2-like (avirulence induced protein) family protein [Medicago truncatula]	-	-	-	-	-	-
Unigene0035524	black	CYP93G1	cytochrome p450 [Galdieria sulphuraria]	Metabolism	Global and overview maps	ko01100//Metabolic pathways	-	-	-
Unigene0035560	black	--	-	-	-	-	-	-	-
Unigene0035572	black	--	Alpha/beta hydrolase fold-1 [Cynara cardunculus var. scolymus] [Cynara cardunculus]	-	-	-	-	-	-
Unigene0035670	black	mybI	myb domain-containing protein [Galdieria sulphuraria]	-	-	-	-	-	-
Unigene0035682	black	--	-	-	-	-	-	-	-
Unigene0035790	black	--	unnamed protein product [Chondrus crispus]	-	-	-	-	-	-
Unigene0035860	black	--	Methionine synthase reductase MTRR [Chondrus crispus]	-	-	-	-	-	-
Unigene0035935	black	LUX	myb family transcription factor [Galdieria sulphuraria]	-	-	-	-	GO:0005488//binding	-
Unigene0036110	black	--	hypothetical protein CYME_CMS176C [Cyanidioschyzon merolae strain 10D] [Cyanidioschyzon merolae]	-	-	-	-	-	-
Unigene0036119	black	--	-	-	-	-	-	-	-
Unigene0036133	black	--	hypothetical protein CYME_CMQ321C [Cyanidioschyzon merolae strain 10D] [Cyanidioschyzon merolae]	-	-	-	-	-	-
Unigene0036224	black	--	-	-	-	-	-	-	-
Unigene0036241	black	--	-	-	-	-	-	-	-
Unigene0036312	black	--	-	-	-	-	-	-	-
Unigene0036365	black	--	-	-	-	-	-	-	-
Unigene0036401	black	--	-	-	-	-	-	-	-
Unigene0036473	black	--	-	-	-	-	-	-	-
Unigene0036527	black	--	-	-	-	-	-	-	-
Unigene0036600	black	--	-	-	-	-	-	-	-
Unigene0036624	black	--	PREDICTED: two-component response regulator-like APRR7 [Citrus sinensis]	-	-	-	-	-	-
Unigene0036625	black	--	-	-	-	-	-	-	-
Unigene0036847	black	--	-	-	-	-	-	-	-
Unigene0036870	black	--	-	-	-	-	-	-	-
Unigene0036922	black	--	-	-	-	-	-	-	-
Unigene0036985	black	PRKC2	Serine/threonine protein kinase [Chondrus crispus]	Environmental Information Processing	Signal transduction	ko04070//Phosphatidylinositol signaling system	-	GO:0016301//kinase activity	-
Unigene0037020	black	FDC2	similar to ferredoxin [Cyanidioschyzon merolae strain 10D] [Cyanidioschyzon merolae]	Metabolism	Energy metabolism	ko00195//Photosynthesis	-	-	-
Unigene0037343	black	--	-	-	-	-	-	-	-
Unigene0037360	black	--	-	-	-	-	-	-	-
Unigene0037420	black	--	-	-	-	-	-	-	-
Unigene0037599	black	clpP1	adenylate kinase [Cyanidioschyzon merolae strain 10D] [Cyanidioschyzon merolae]	-	-	-	-	GO:0070011//peptidase activity, acting on L-amino acid peptides	GO:0019538//protein metabolic process
Unigene0037631	black	--	-	-	-	-	-	-	-
Unigene0037648	black	--	-	-	-	-	-	-	-
Unigene0037679	black	--	-	-	-	-	-	-	-
Unigene0037701	black	sll0182	ABC transporter, ATP-binding & transmembrane domain [Galdieria sulphuraria]	-	-	-	-	-	-
Unigene0037722	black	--	predicted protein [Chlamydomonas reinhardtii]	-	-	-	-	-	-
Unigene0037831	black	--	-	-	-	-	-	-	-
Unigene0037832	black	--	-	-	-	-	-	-	-
Unigene0037895	black	--	-	-	-	-	-	-	-
Unigene0037897	black	--	-	-	-	-	-	-	-
Unigene0038035	black	--	unnamed protein product [Chondrus crispus]	-	-	-	-	-	-
Unigene0038036	black	tra1	BnaC09g09620D [Brassica napus]	-	-	-	-	-	-
Unigene0038327	black	--	-	-	-	-	-	-	-
Unigene0038359	black	--	-	-	-	-	-	-	-
Unigene0038361	black	--	-	-	-	-	-	-	-
Unigene0038433	black	--	-	-	-	-	-	-	-
Unigene0038436	black	--	-	-	-	-	-	-	-
Unigene0038455	black	--	-	-	-	-	-	-	-
Unigene0038569	black	POLK	PREDICTED: DNA polymerase kappa isoform X2 [Erythranthe guttata]	-	-	-	-	-	-
Unigene0038632	black	--	deoxyribodipyrimidine photo-lyase / cryptochrome [Galdieria sulphuraria]	Organismal Systems	Environmental adaptation	ko04712//Circadian rhythm - plant	-	-	-
Unigene0038687	black	efeU	similar to high-affinity iron permease [Cyanidioschyzon merolae strain 10D] [Cyanidioschyzon merolae]	-	-	-	-	-	-
Unigene0038786	black	MPK4b	Mitogen-activated protein kinase [Chondrus crispus]	Environmental Information Processing	Signal transduction	ko04016//MAPK signaling pathway - plant	-	GO:0016772//transferase activity, transferring phosphorus-containing groups	-
Unigene0038805	black	--	unnamed protein product [Chondrus crispus]	-	-	-	-	GO:0043169//cation binding	-
Unigene0039111	black	--	-	-	-	-	-	-	-
Unigene0039466	black	--	mitogen-activated protein kinase kinase kinase 1 [Pyropia haitanensis]	-	-	-	-	GO:0004672//protein kinase activity;GO:0032550//purine ribonucleoside binding	GO:0006464//cellular protein modification process;GO:0006796//phosphate-containing compound metabolic process;GO:0050794//regulation of cellular process
Unigene0039706	black	--	Clc chloride channel [Fragilariopsis cylindrus CCMP1102]	-	-	-	-	-	GO:0006811//ion transport;GO:0055085//transmembrane transport
Unigene0039719	black	SDF2	stromal cell derived factor 2 [Galdieria sulphuraria]	-	-	-	-	-	-
Unigene0040003	black	--	-	-	-	-	-	-	-
Unigene0040010	black	--	-	-	-	-	-	-	-
Unigene0040074	black	--	-	-	-	-	-	-	-
Unigene0040075	black	--	hypothetical protein Gasu_21950 [Galdieria sulphuraria]	-	-	-	-	-	-
Unigene0040129	black	--	-	-	-	-	-	-	-
Unigene0040220	black	--	-	-	-	-	-	-	-
Unigene0040221	black	KIN10	SNF1-related serine threonine protein kinase catalytic subunit alpha KIN10 [Chondrus crispus]	-	-	-	-	GO:0004672//protein kinase activity;GO:0032550//purine ribonucleoside binding	GO:0006464//cellular protein modification process;GO:0006796//phosphate-containing compound metabolic process
Unigene0040224	black	--	-	-	-	-	-	-	-
Unigene0040227	black	--	hypothetical protein Gasu_21950 [Galdieria sulphuraria]	-	-	-	-	GO:0016787//hydrolase activity	-
Unigene0040304	black	--	-	-	-	-	-	-	-
Unigene0040336	black	--	unnamed protein product [Chondrus crispus]	-	-	-	-	-	-
Unigene0040463	black	--	-	-	-	-	-	-	-
Unigene0040593	black	--	-	-	-	-	-	-	-
Unigene0040594	black	--	-	-	-	-	-	-	-
Unigene0040602	black	--	deoxyribodipyrimidine photolyase [Chondrus crispus]	-	-	-	-	-	-
Unigene0040605	black	--	light-harvesting protein [Galdieria sulphuraria]	Metabolism	Energy metabolism	ko00196//Photosynthesis - antenna proteins	GO:0016020//membrane	-	GO:0044237//cellular metabolic process
Unigene0040659	black	--	expressed unknown protein [Ectocarpus siliculosus]	-	-	-	-	-	-
Unigene0040715	black	TPS5	trehalose-6-phosphate synthase [Pyropia haitanensis]	Metabolism;Metabolism	Global and overview maps;Carbohydrate metabolism	ko01100//Metabolic pathways;ko00500//Starch and sucrose metabolism	-	GO:0016740//transferase activity	GO:0008152//metabolic process
Unigene0040867	black	--	-	-	-	-	-	-	-
Unigene0040912	black	--	-	-	-	-	-	-	-
Unigene0040928	black	SULT1C2	Sulfotransferase (ISS) [Ostreococcus tauri]	-	-	-	-	-	-
Unigene0041118	black	--	-	-	-	-	-	-	-
Unigene0041120	black	abcG1	ABC transporter, ATP-binding protein isoform 2 [Galdieria sulphuraria]	Environmental Information Processing	Membrane transport	ko02010//ABC transporters	-	-	-
Unigene0041122	black	abcG1	ABC transporter, ATP-binding protein isoform 1 [Galdieria sulphuraria]	-	-	-	-	GO:0017111//nucleoside-triphosphatase activity	-
Unigene0041348	black	Ctdsp1	nuclear lim factor interactor-interacting protein cleavage-specific form [Nannochloropsis gaditana]	-	-	-	-	-	-
Unigene0041497	black	--	-	-	-	-	-	-	-
Unigene0041676	black	--	-	-	-	-	-	-	-
Unigene0041736	black	CCA1	tRNA nucleotidyltransferase (CCA-adding enzyme) [Galdieria sulphuraria]	Genetic Information Processing	Translation	ko03013//RNA transport	-	-	-
Unigene0041800	black	--	-	-	-	-	-	-	-
Unigene0041812	black	--	-	-	-	-	-	-	-
Unigene0042020	black	--	-	-	-	-	-	-	-
Unigene0042046	black	--	-	-	-	-	-	-	-
Unigene0042067	black	SNRK	Possible calcium-dependent tyrosine protein kinase [Chondrus crispus]	-	-	-	-	GO:0016301//kinase activity	GO:0006796//phosphate-containing compound metabolic process
Unigene0042327	black	--	-	-	-	-	-	-	-
Unigene0042328	black	--	unnamed protein product [Chondrus crispus]	-	-	-	-	-	-
Unigene0042352	black	--	-	-	-	-	-	-	-
Unigene0042354	black	--	-	-	-	-	-	-	-
Unigene0042371	black	--	-	-	-	-	-	-	-
Unigene0042427	black	--	-	-	-	-	-	-	-
Unigene0042519	black	--	-	-	-	-	-	-	-
Unigene0042579	black	--	-	-	-	-	-	-	-
Unigene0042767	black	ycf20	Ycf20 (plastid) [Bangia fuscopurpurea]	-	-	-	-	-	-
Unigene0042869	black	--	-	-	-	-	-	-	-
Unigene0042871	black	--	Kelch-like protein 5 [Symbiodinium microadriaticum]	-	-	-	-	-	-
Unigene0042883	black	--	-	-	-	-	-	-	-
Unigene0042936	black	proA	glutamate-5-semialdehyde dehydrogenase [Chondrus crispus]	Metabolism;Metabolism;Metabolism;Metabolism;Metabolism	Global and overview maps;Global and overview maps;Global and overview maps;Amino acid metabolism;Biosynthesis of other secondary metabolites	ko01100//Metabolic pathways;ko01110//Biosynthesis of secondary metabolites;ko01230//Biosynthesis of amino acids;ko00330//Arginine and proline metabolism;ko00332//Carbapenem biosynthesis	-	GO:0016903//oxidoreductase activity, acting on the aldehyde or oxo group of donors	GO:0044237//cellular metabolic process;GO:0044710//single-organism metabolic process
Unigene0042941	black	--	-	-	-	-	-	-	-
Unigene0043024	black	Os11g0109500	PREDICTED: probable staphylococcal-like nuclease CAN1 [Musa acuminata subsp. malaccensis] [Musa acuminata]	-	-	-	-	-	-
Unigene0043142	black	--	-	-	-	-	-	-	-
Unigene0043279	black	--	unnamed protein product [Chondrus crispus]	-	-	-	-	-	-
Unigene0043442	black	CYCP3-1	PREDICTED: cyclin-P3-1 [Musa acuminata subsp. malaccensis] [Musa acuminata]	-	-	-	-	-	-
Unigene0044053	black	GLN4	glutamine synthetase II, partial [Bangia atropurpurea]	Metabolism;Metabolism;Metabolism;Metabolism;Metabolism;Metabolism	Global and overview maps;Global and overview maps;Carbohydrate metabolism;Amino acid metabolism;Energy metabolism;Amino acid metabolism	ko01100//Metabolic pathways;ko01230//Biosynthesis of amino acids;ko00630//Glyoxylate and dicarboxylate metabolism;ko00250//Alanine, aspartate and glutamate metabolism;ko00910//Nitrogen metabolism;ko00220//Arginine biosynthesis	-	GO:0016211//ammonia ligase activity;GO:0032550//purine ribonucleoside binding	GO:0006541//glutamine metabolic process
Unigene0044239	black	--	-	-	-	-	-	-	-
Unigene0044240	black	--	-	-	-	-	-	-	-
Unigene0044242	black	--	-	-	-	-	-	-	-
Unigene0044496	black	--	unnamed protein product [Chondrus crispus]	-	-	-	-	-	-
Unigene0044529	black	--	-	-	-	-	-	-	-
Unigene0044530	black	--	unnamed protein product [Chondrus crispus]	-	-	-	-	-	-
Unigene0044545	black	--	Serine/threonine protein kinase [Chondrus crispus]	-	-	-	-	GO:0004672//protein kinase activity;GO:0032550//purine ribonucleoside binding	GO:0006464//cellular protein modification process;GO:0006796//phosphate-containing compound metabolic process;GO:0050794//regulation of cellular process
Unigene0044688	black	--	-	-	-	-	-	-	-
Unigene0044690	black	--	-	-	-	-	-	-	-
Unigene0045140	black	--	-	-	-	-	-	-	-
Unigene0045141	black	--	-	-	-	-	-	-	-
Unigene0045155	black	--	-	-	-	-	-	-	-
Unigene0045156	black	--	-	-	-	-	-	-	-
Unigene0045159	black	--	-	-	-	-	-	-	-
Unigene0045204	black	GWD2	Alpha-glucan water dikinase [Chondrus crispus]	-	-	-	GO:0009536//plastid	GO:0003824//catalytic activity	GO:0005975//carbohydrate metabolic process;GO:0044237//cellular metabolic process
Unigene0045318	black	--	-	-	-	-	-	-	-
Unigene0045401	black	--	-	-	-	-	-	-	-
Unigene0045487	black	--	sonic hedgehog protein precursor, partial [Griffithsia japonica]	-	-	-	-	-	-
Unigene0045664	black	--	-	-	-	-	-	-	-
Unigene0045665	black	--	-	-	-	-	-	-	-
Unigene0045682	black	--	unnamed protein product [Chondrus crispus]	-	-	-	-	-	-
Unigene0045683	black	--	-	-	-	-	-	-	-
Unigene0045684	black	--	-	-	-	-	-	-	-
Unigene0045711	black	--	-	-	-	-	-	-	-
Unigene0045713	black	--	-	-	-	-	-	-	-
Unigene0045803	black	MGD3	monogalactosyldiacylglycerol synthase-like protein [Thalassiosira pseudonana CCMP1335]	Metabolism;Metabolism	Global and overview maps;Lipid metabolism	ko01100//Metabolic pathways;ko00561//Glycerolipid metabolism	-	GO:0016740//transferase activity	GO:0044255//cellular lipid metabolic process
Unigene0045905	black	--	-	-	-	-	-	-	-
Unigene0045906	black	--	-	-	-	-	-	-	-
Unigene0046127	black	--	-	-	-	-	-	-	-
Unigene0046167	black	NFYA	nuclear transcription factor Y, alpha [Galdieria sulphuraria]	-	-	-	-	-	-
Unigene0046178	black	--	-	-	-	-	-	-	-
Unigene0046214	black	VC_1585	catalase [Pyropia yezoensis]	Metabolism;Metabolism;Metabolism;Environmental Information Processing;Cellular Processes;Metabolism	Global and overview maps;Global and overview maps;Carbohydrate metabolism;Signal transduction;Transport and catabolism;Amino acid metabolism	ko01110//Biosynthesis of secondary metabolites;ko01200//Carbon metabolism;ko00630//Glyoxylate and dicarboxylate metabolism;ko04016//MAPK signaling pathway - plant;ko04146//Peroxisome;ko00380//Tryptophan metabolism	GO:0005840//ribosome;GO:0009526//plastid envelope;GO:0030312//external encapsulating structure;GO:0042579//microbody	GO:0046914//transition metal ion binding	GO:0000302//response to reactive oxygen species;GO:0001101//response to acid chemical;GO:0009267//cellular response to starvation;GO:0009314//response to radiation;GO:0010038//response to metal ion;GO:0042743//hydrogen peroxide metabolic process
Unigene0046221	black	--	-	-	-	-	-	-	-
Unigene0046773	black	--	-	-	-	-	-	-	-
Unigene0046826	black	--	hypothetical protein MICPUCDRAFT_54851 [Micromonas pusilla CCMP1545]	-	-	-	-	-	-
Unigene0046932	black	--	-	-	-	-	-	-	-

## Sheet: Table S7.
Table S7. The sequence information of PhDGK1
>PhDGK1
GGCGACGTCGCCTGCGGTCCCTCCCCCCCCCCCCACCCGGGTCCCTTCGTCTCCACCCACGTATCTCGTGGTGGTGTCACCATGAGTAGTGGAGCGGCGCCCCCTCCCCCACCCACTGTGGCCGGCGACCCCCACCCCCACCCCCCCCCGAGCAGATGGATGTGCGCCTGAGCCCGCCGGGCGGCACCGCCCCCTCGTCCTCCCGCGACGACACGGACCCGACGATTGCGGACGCGGCGCGGCGGGAGATTGACGCCGCCGCCGCCGCCGCCGCCGGCCCGGCCGCCACTGCGACCGCCACTGCCACCACCACCGCGACGTCCACCACCACCGCCGCCCCGACCGCCACCGCCACCGCTACCGCCACCGCCACCGCCACAGCCTCGGCCGGTGGCGCCG…
>PhDGK1
MDVRLSPPGGTAPSSSRDDTDPTIADAARREIDAAAAAAAGPAATATATATTTATSTTTAAPTATATATATATATASAGGAVAVGVYKLIAFVNPGSGGQRGAKVLTVLRGILGDAAVFDIKADGGPGRGLDAVSQGEAAAGAGGDDTAGNGGNGVRALAPVRAFVAGGDGTFSWVASVVESRGLSHVALAPIPLGSGNDISRALGWGVKYPGAAALPTLVEYLRGRGVVRERLLDVWRVSVAGTASVASSTSIDADGAAHTARPVMVNYISFGVDAAVELAFNEKRWRHPERYKTRGGNLTAHLTLGARHVLVGSKFTTADFLESVTVDGVEVSVPPRTQSLIVLNIPSYGGGTQPWGFPTPRVGRRHGHTPMSVDDGRFEVLALPNLTHYTLMRLRV…
