# Supplementary material for: Transcriptome Co-expression Network Analysis Identifies Key Genes Regulating Conchosporangia Maturation of Pyropia haitanensis
Source: Front Genet. 2021 Jun 30;12:680120. doi: 10.3389/fgene.2021.680120 (PMC8278576; doi:10.3389/fgene.2021.680120)
Supplement: Supplementary file 5 [file Data_Sheet_2.xlsx]

## Sheet: Data S1
Data S1. The detailed parameter settings of Cytoscape in Yellow module of phosphorus metabolic.
shared name	Degree
Unigene0002810	204
Unigene0029817	85
Unigene0011731	5
Unigene0041994	3
Unigene0044932	3
Unigene0038645	3
Unigene0037355	3
Unigene0042391	3
Unigene0036680	2
Unigene0041893	2
Unigene0041315	2
Unigene0046580	2
Unigene0031207	2
Unigene0046106	2
Unigene0042576	2
Unigene0045329	2
Unigene0045963	2
Unigene0041427	2
Unigene0037982	2
Unigene0044807	2
Unigene0034165	2
Unigene0043433	2
Unigene0036390	2
Unigene0031187	2
Unigene0034254	2
Unigene0046548	2
Unigene0046594	2
Unigene0038230	2
Unigene0041879	2
Unigene0037271	2
Unigene0045335	2
Unigene0036490	2
Unigene0036154	2
Unigene0036457	2
Unigene0045113	2
Unigene0047036	2
Unigene0046578	2
Unigene0034331	2
Unigene0035278	2
Unigene0041754	2
Unigene0036881	2
Unigene0033057	2
Unigene0036677	2
Unigene0037752	2
Unigene0033371	2
Unigene0045794	2
Unigene0032589	2
Unigene0041573	2
Unigene0034838	2
Unigene0035419	2
Unigene0036254	2
Unigene0033344	2
Unigene0031177	2
Unigene0041154	2
Unigene0033345	2
Unigene0032430	2
Unigene0041752	2
Unigene0043086	2
Unigene0045187	2
Unigene0031627	2
Unigene0045568	2
Unigene0031909	2
Unigene0034836	2
Unigene0031470	2
Unigene0042047	2
Unigene0043821	2
Unigene0045571	2
Unigene0042101	2
Unigene0031811	2
Unigene0038695	2
Unigene0043592	2
Unigene0042132	2
Unigene0043580	2
Unigene0042649	2
Unigene0037430	2
Unigene0040140	2
Unigene0041613	2
Unigene0031944	2
Unigene0029867	2
Unigene0040522	2
Unigene0031186	1
Unigene0008394	1
Unigene0009672	1
Unigene0005072	1
Unigene0012856	1
Unigene0044179	1
Unigene0037318	1
Unigene0005184	1
Unigene0010322	1
Unigene0034877	1
Unigene0026151	1
Unigene0014529	1
Unigene0030518	1
Unigene0007994	1
Unigene0021852	1
Unigene0009079	1
Unigene0034585	1
Unigene0006336	1
Unigene0014514	1
Unigene0006417	1
Unigene0019958	1
Unigene0023906	1
Unigene0021508	1
Unigene0031485	1
Unigene0011351	1
Unigene0041076	1
Unigene0003264	1
Unigene0044019	1
Unigene0026152	1
Unigene0017451	1
Unigene0024610	1
Unigene0022167	1
Unigene0010315	1
Unigene0018079	1
Unigene0015677	1
Unigene0008850	1
Unigene0044751	1
Unigene0021086	1
Unigene0008476	1
Unigene0032239	1
Unigene0030529	1
Unigene0021174	1
Unigene0027100	1
Unigene0028652	1
Unigene0030900	1
Unigene0007363	1
Unigene0015354	1
Unigene0046351	1
Unigene0034899	1
Unigene0032590	1
Unigene0012452	1
Unigene0005336	1
Unigene0005669	1
Unigene0033220	1
Unigene0032277	1
Unigene0008444	1
Unigene0010114	1
Unigene0008906	1
Unigene0033777	1
Unigene0037317	1
Unigene0011577	1
Unigene0008392	1
Unigene0012453	1
Unigene0028845	1
Unigene0007992	1
Unigene0004288	1
Unigene0021711	1
Unigene0003059	1
Unigene0033942	1
Unigene0017743	1
Unigene0006721	1
Unigene0009978	1
Unigene0015827	1
Unigene0004120	1
Unigene0017608	1
Unigene0037866	1
Unigene0012693	1
Unigene0005217	1
Unigene0027861	1
Unigene0022871	1
Unigene0026393	1
Unigene0014292	1
Unigene0019695	1
Unigene0017607	1
Unigene0015638	1
Unigene0010440	1
Unigene0010681	1
Unigene0005144	1
Unigene0029116	1
Unigene0017605	1
Unigene0021090	1
Unigene0020448	1
Unigene0008907	1
Unigene0007366	1
Unigene0006222	1
Unigene0007123	1
Unigene0021398	1
Unigene0005206	1
Unigene0016377	1
Unigene0019069	1
Unigene0006164	1
Unigene0021571	1
Unigene0010803	1
Unigene0014692	1
Unigene0021460	1
Unigene0004958	1
Unigene0021461	1
Unigene0010169	1
Unigene0025920	1
Unigene0014566	1
Unigene0022885	1
Unigene0016777	1
Unigene0021334	1
Unigene0006733	1
Unigene0013284	1
Unigene0021279	1
Unigene0015313	1
Unigene0006735	1
Unigene0007781	1
Unigene0003173	1
Unigene0003793	1
Unigene0006734	1
Unigene0007309	1
Unigene0022317	1
Unigene0016015	1
Unigene0020108	1
Unigene0015696	1
Unigene0021104	1
Unigene0014339	1
Unigene0019589	1
Unigene0010854	1
Unigene0009673	1
Unigene0008176	1

## Sheet: Data S2
Data S2. The detailed parameter settings of Cytoscape in Turqupise module of lipid metabolism.
shared name	Degree
Unigene0005058	319
Unigene0032086	259
Unigene0019891	238
Unigene0036610	225
Unigene0019326	217
Unigene0002518	155
Unigene0022019	149
Unigene0015050	107
Unigene0023513	79
Unigene0017824	76
Unigene0029205	58
Unigene0040207	57
Unigene0005173	54
Unigene0019700	48
Unigene0018028	39
Unigene0026036	26
Unigene0017082	23
Unigene0038386	20
Unigene0035321	17
Unigene0045047	14
Unigene0016246	13
Unigene0043120	12
Unigene0042445	12
Unigene0042727	12
Unigene0043035	12
Unigene0046322	11
Unigene0045422	11
Unigene0046735	11
Unigene0032387	11
Unigene0045126	11
Unigene0030941	10
Unigene0026075	10
Unigene0030574	10
Unigene0032744	10
Unigene0035358	10
Unigene0026119	10
Unigene0024683	10
Unigene0039600	10
Unigene0027584	10
Unigene0033076	10
Unigene0038316	10
Unigene0046183	10
Unigene0041703	10
Unigene0046990	10
Unigene0043868	10
Unigene0024427	9
Unigene0027818	9
Unigene0030421	9
Unigene0035415	9
Unigene0032310	9
Unigene0030853	9
Unigene0036165	9
Unigene0042320	9
Unigene0038378	9
Unigene0042848	9
Unigene0038512	9
Unigene0033124	9
Unigene0046542	9
Unigene0027745	8
Unigene0024429	8
Unigene0024771	8
Unigene0028226	8
Unigene0030178	8
Unigene0032155	8
Unigene0028854	8
Unigene0033355	8
Unigene0030629	8
Unigene0028626	8
Unigene0034868	8
Unigene0033756	8
Unigene0035150	8
Unigene0039119	8
Unigene0035091	8
Unigene0043907	8
Unigene0036691	8
Unigene0043730	8
Unigene0044060	8
Unigene0045058	8
Unigene0046498	8
Unigene0038779	8
Unigene0045368	8
Unigene0034497	8
Unigene0024490	7
Unigene0018698	7
Unigene0043247	7
Unigene0027142	7
Unigene0036568	7
Unigene0035448	7
Unigene0031903	7
Unigene0035222	7
Unigene0034762	7
Unigene0020413	7
Unigene0034822	7
Unigene0045094	7
Unigene0042905	7
Unigene0044027	7
Unigene0039438	7
Unigene0038759	7
Unigene0043775	7
Unigene0046256	7
Unigene0037560	7
Unigene0046703	7
Unigene0023294	7
Unigene0044497	7
Unigene0041420	7
Unigene0041546	7
Unigene0022889	7
Unigene0036888	7
Unigene0027453	6
Unigene0023375	6
Unigene0031280	6
Unigene0036875	6
Unigene0027301	6
Unigene0024742	6
Unigene0024526	6
Unigene0031510	6
Unigene0028964	6
Unigene0031314	6
Unigene0026141	6
Unigene0034734	6
Unigene0036057	6
Unigene0034740	6
Unigene0036841	6
Unigene0037374	6
Unigene0037368	6
Unigene0037739	6
Unigene0043395	6
Unigene0045758	6
Unigene0038130	6
Unigene0033186	6
Unigene0042639	6
Unigene0036662	6
Unigene0040665	6
Unigene0044604	6
Unigene0036761	6
Unigene0021781	6
Unigene0042924	6
Unigene0043255	6
Unigene0034835	6
Unigene0042806	6
Unigene0040278	6
Unigene0042593	6
Unigene0023755	6
Unigene0039470	6
Unigene0042800	6
Unigene0040583	6
Unigene0046729	6
Unigene0039439	6
Unigene0041767	6
Unigene0027836	5
Unigene0030879	5
Unigene0030717	5
Unigene0030241	5
Unigene0026579	5
Unigene0025786	5
Unigene0031657	5
Unigene0030878	5
Unigene0027176	5
Unigene0033802	5
Unigene0032345	5
Unigene0034756	5
Unigene0036164	5
Unigene0036405	5
Unigene0041778	5
Unigene0033904	5
Unigene0036577	5
Unigene0030477	5
Unigene0035444	5
Unigene0040670	5
Unigene0045414	5
Unigene0029671	5
Unigene0029938	5
Unigene0033625	5
Unigene0042098	5
Unigene0035735	5
Unigene0034187	5
Unigene0044342	5
Unigene0040208	5
Unigene0036660	5
Unigene0037888	5
Unigene0032112	5
Unigene0039437	5
Unigene0040869	5
Unigene0043478	5
Unigene0033505	5
Unigene0032259	5
Unigene0039864	5
Unigene0028607	5
Unigene0019476	5
Unigene0025189	5
Unigene0038556	5
Unigene0026039	5
Unigene0033929	5
Unigene0046324	5
Unigene0035008	5
Unigene0039399	5
Unigene0041465	5
Unigene0023111	5
Unigene0016990	4
Unigene0028108	4
Unigene0029122	4
Unigene0023216	4
Unigene0016307	4
Unigene0027284	4
Unigene0032030	4
Unigene0028086	4
Unigene0028478	4
Unigene0024764	4
Unigene0033260	4
Unigene0025241	4
Unigene0027098	4
Unigene0027958	4
Unigene0030877	4
Unigene0020600	4
Unigene0034908	4
Unigene0030339	4
Unigene0025229	4
Unigene0038076	4
Unigene0016920	4
Unigene0024514	4
Unigene0024799	4
Unigene0038342	4
Unigene0024869	4
Unigene0026998	4
Unigene0030587	4
Unigene0025184	4
Unigene0024803	4
Unigene0028604	4
Unigene0026327	4
Unigene0027897	4
Unigene0029469	4
Unigene0030540	4
Unigene0027082	4
Unigene0030762	4
Unigene0027510	4
Unigene0042179	4
Unigene0031508	4
Unigene0029881	4
Unigene0021127	4
Unigene0026879	4
Unigene0034321	4
Unigene0030196	4
Unigene0029255	4
Unigene0024900	4
Unigene0027204	4
Unigene0036928	4
Unigene0034131	4
Unigene0031451	4
Unigene0026212	4
Unigene0031742	4
Unigene0036327	4
Unigene0044309	4
Unigene0022106	4
Unigene0038674	4
Unigene0040375	4
Unigene0030612	4
Unigene0035085	4
Unigene0024446	4
Unigene0044116	4
Unigene0019381	4
Unigene0034296	4
Unigene0046901	4
Unigene0040395	4
Unigene0040663	4
Unigene0040599	4
Unigene0030919	4
Unigene0023523	4
Unigene0037851	4
Unigene0043555	4
Unigene0031789	4
Unigene0037262	4
Unigene0045405	4
Unigene0033600	4
Unigene0033885	4
Unigene0041765	4
Unigene0035092	4
Unigene0036504	4
Unigene0037769	4
Unigene0033780	4
Unigene0024870	4
Unigene0036708	4
Unigene0045098	4
Unigene0042081	4
Unigene0021714	4
Unigene0031724	4
Unigene0032714	4
Unigene0040915	4
Unigene0039944	4
Unigene0033279	4
Unigene0043370	4
Unigene0035392	4
Unigene0020443	4
Unigene0023586	4
Unigene0043807	4
Unigene0024681	4
Unigene0011875	3
Unigene0011754	3
Unigene0019890	3
Unigene0020409	3
Unigene0020670	3
Unigene0019894	3
Unigene0011755	3
Unigene0033925	3
Unigene0030473	3
Unigene0023860	3
Unigene0019785	3
Unigene0031770	3
Unigene0037845	3
Unigene0028852	3
Unigene0026576	3
Unigene0032596	3
Unigene0028440	3
Unigene0029991	3
Unigene0022351	3
Unigene0030141	3
Unigene0027636	3
Unigene0023570	3
Unigene0031452	3
Unigene0038696	3
Unigene0030082	3
Unigene0039253	3
Unigene0031153	3
Unigene0029235	3
Unigene0026222	3
Unigene0021083	3
Unigene0039110	3
Unigene0044407	3
Unigene0038688	3
Unigene0030811	3
Unigene0040678	3
Unigene0030133	3
Unigene0034488	3
Unigene0036695	3
Unigene0023893	3
Unigene0037052	3
Unigene0037699	3
Unigene0025286	3
Unigene0023106	3
Unigene0044610	3
Unigene0031250	3
Unigene0037693	3
Unigene0042140	3
Unigene0022651	3
Unigene0037291	3
Unigene0028295	3
Unigene0045802	3
Unigene0046603	3
Unigene0043057	3
Unigene0037947	3
Unigene0046284	3
Unigene0025875	3
Unigene0031300	3
Unigene0041692	3
Unigene0023556	3
Unigene0036617	3
Unigene0037877	3
Unigene0031906	3
Unigene0043628	3
Unigene0036824	3
Unigene0036690	3
Unigene0039294	3
Unigene0036707	3
Unigene0039263	3
Unigene0046331	3
Unigene0025268	3
Unigene0025792	3
Unigene0026709	3
Unigene0028509	3
Unigene0037611	3
Unigene0024766	3
Unigene0043010	3
Unigene0038719	3
Unigene0016782	3
Unigene0038116	3
Unigene0037943	3
Unigene0040917	3
Unigene0040409	3
Unigene0037369	3
Unigene0036681	3
Unigene0039801	3
Unigene0042425	3
Unigene0044705	3
Unigene0037273	3
Unigene0042460	3
Unigene0037361	3
Unigene0039143	3
Unigene0033619	3
Unigene0035445	3
Unigene0036012	3
Unigene0042950	3
Unigene0045428	3
Unigene0017383	3
Unigene0028508	3
Unigene0037151	3
Unigene0043813	3
Unigene0016807	3
Unigene0023195	3
Unigene0035723	3
Unigene0019880	3
Unigene0037778	3
Unigene0039655	3
Unigene0038080	3
Unigene0032798	3
Unigene0026502	3
Unigene0038555	3
Unigene0025025	3
Unigene0023457	3
Unigene0039810	3
Unigene0045494	3
Unigene0042079	3
Unigene0033926	3
Unigene0023883	3
Unigene0037799	3
Unigene0042900	3
Unigene0026102	3
Unigene0036285	3
Unigene0041273	3
Unigene0038763	3
Unigene0027054	3
Unigene0042853	3
Unigene0029247	3
Unigene0038560	3
Unigene0017457	3
Unigene0030928	3
Unigene0023154	3
Unigene0022798	3
Unigene0036836	3
Unigene0022833	3
Unigene0045457	3
Unigene0017016	2
Unigene0019300	2
Unigene0013463	2
Unigene0027583	2
Unigene0030613	2
Unigene0024894	2
Unigene0029915	2
Unigene0027492	2
Unigene0011190	2
Unigene0028623	2
Unigene0028701	2
Unigene0031830	2
Unigene0027988	2
Unigene0033507	2
Unigene0026340	2
Unigene0028899	2
Unigene0033677	2
Unigene0008378	2
Unigene0015946	2
Unigene0030456	2
Unigene0025415	2
Unigene0034234	2
Unigene0033852	2
Unigene0016024	2
Unigene0034544	2
Unigene0033078	2
Unigene0013229	2
Unigene0045129	2
Unigene0033732	2
Unigene0029157	2
Unigene0027374	2
Unigene0013718	2
Unigene0036265	2
Unigene0025845	2
Unigene0031456	2
Unigene0033820	2
Unigene0035407	2
Unigene0033419	2
Unigene0028928	2
Unigene0035778	2
Unigene0034325	2
Unigene0021143	2
Unigene0012430	2
Unigene0035596	2
Unigene0027624	2
Unigene0032348	2
Unigene0034821	2
Unigene0036661	2
Unigene0033965	2
Unigene0034945	2
Unigene0035310	2
Unigene0038140	2
Unigene0033117	2
Unigene0027714	2
Unigene0034116	2
Unigene0024889	2
Unigene0046446	2
Unigene0012893	2
Unigene0026486	2
Unigene0046728	2
Unigene0033845	2
Unigene0035799	2
Unigene0042862	2
Unigene0011517	2
Unigene0028944	2
Unigene0034983	2
Unigene0015276	2
Unigene0016268	2
Unigene0012863	2
Unigene0032394	2
Unigene0045301	2
Unigene0041704	2
Unigene0034436	2
Unigene0034904	2
Unigene0031408	2
Unigene0026464	2
Unigene0036180	2
Unigene0046255	2
Unigene0040797	2
Unigene0034620	2
Unigene0036669	2
Unigene0033509	2
Unigene0032916	2
Unigene0035093	2
Unigene0027796	2
Unigene0040907	2
Unigene0033164	2
Unigene0035130	2
Unigene0034181	2
Unigene0006893	2
Unigene0039757	2
Unigene0035090	2
Unigene0035443	2
Unigene0038678	2
Unigene0027766	2
Unigene0022285	2
Unigene0035798	2
Unigene0026541	2
Unigene0044725	2
Unigene0032466	2
Unigene0033402	2
Unigene0011007	2
Unigene0036061	2
Unigene0020314	2
Unigene0031248	2
Unigene0044349	2
Unigene0023831	2
Unigene0044425	2
Unigene0032346	2
Unigene0045056	2
Unigene0008284	2
Unigene0033846	2
Unigene0025942	2
Unigene0033636	2
Unigene0008527	2
Unigene0034460	2
Unigene0024810	2
Unigene0028244	2
Unigene0034368	2
Unigene0035908	2
Unigene0038079	2
Unigene0041064	2
Unigene0045726	2
Unigene0040990	2
Unigene0023559	2
Unigene0043880	2
Unigene0044094	2
Unigene0040369	2
Unigene0044003	2
Unigene0046330	2
Unigene0040937	2
Unigene0029430	2
Unigene0044024	2
Unigene0034545	2
Unigene0041032	2
Unigene0039245	2
Unigene0046699	2
Unigene0033704	2
Unigene0041990	2
Unigene0045203	2
Unigene0029013	2
Unigene0037562	2
Unigene0033401	2
Unigene0033033	2
Unigene0037698	2
Unigene0021209	2
Unigene0042599	2
Unigene0014633	2
Unigene0038136	2
Unigene0041874	2
Unigene0045299	2
Unigene0022027	2
Unigene0030649	2
Unigene0034094	2
Unigene0030804	2
Unigene0019360	2
Unigene0042990	2
Unigene0042878	2
Unigene0044594	2
Unigene0037453	2
Unigene0044047	2
Unigene0039648	2
Unigene0019892	2
Unigene0039300	2
Unigene0039729	2
Unigene0042659	2
Unigene0043935	2
Unigene0021039	2
Unigene0045174	2
Unigene0046800	2
Unigene0032834	2
Unigene0038889	2
Unigene0034180	2
Unigene0033454	2
Unigene0043447	2
Unigene0037527	2
Unigene0027778	2
Unigene0032543	2
Unigene0044002	2
Unigene0043371	2
Unigene0036428	2
Unigene0037655	2
Unigene0025934	2
Unigene0034261	2
Unigene0039788	2
Unigene0040098	2
Unigene0044410	2
Unigene0039645	2
Unigene0030030	2
Unigene0041852	2
Unigene0035796	2
Unigene0042799	2
Unigene0037367	2
Unigene0023505	2
Unigene0013700	2
Unigene0023170	2
Unigene0047032	2
Unigene0042816	2
Unigene0042974	2
Unigene0043720	2
Unigene0037919	2
Unigene0043672	2
Unigene0040734	2
Unigene0044837	2
Unigene0038605	2
Unigene0023338	2
Unigene0035551	2
Unigene0036968	2
Unigene0015607	2
Unigene0028720	2
Unigene0042384	2
Unigene0040585	2
Unigene0018982	2
Unigene0034434	2
Unigene0043996	2
Unigene0038852	2
Unigene0039120	2
Unigene0039008	2
Unigene0026687	2
Unigene0016337	2
Unigene0020557	2
Unigene0039290	2
Unigene0041353	2
Unigene0025297	2
Unigene0035327	2
Unigene0023728	2
Unigene0019674	2
Unigene0010027	1
Unigene0007296	1
Unigene0007262	1
Unigene0004327	1
Unigene0022770	1
Unigene0023432	1
Unigene0028937	1
Unigene0035806	1
Unigene0037709	1
Unigene0024506	1
Unigene0035702	1
Unigene0025443	1
Unigene0040435	1
Unigene0010481	1
Unigene0021065	1
Unigene0044445	1
Unigene0043550	1
Unigene0029245	1
Unigene0025921	1
Unigene0027604	1
Unigene0041956	1
Unigene0026401	1
Unigene0033012	1
Unigene0009530	1
Unigene0020002	1
Unigene0024467	1
Unigene0027890	1
Unigene0022851	1
Unigene0022908	1
Unigene0025894	1
Unigene0035168	1
Unigene0010635	1
Unigene0044406	1
Unigene0022902	1
Unigene0022179	1
Unigene0006477	1
Unigene0027180	1
Unigene0003375	1
Unigene0036398	1
Unigene0038151	1
Unigene0034466	1
Unigene0045506	1
Unigene0041435	1
Unigene0042003	1
Unigene0041572	1
Unigene0009421	1
Unigene0009219	1
Unigene0021904	1
Unigene0031889	1
Unigene0026357	1
Unigene0024147	1
Unigene0009481	1
Unigene0027360	1
Unigene0035878	1
Unigene0006748	1
Unigene0024723	1
Unigene0035959	1
Unigene0017174	1
Unigene0039147	1
Unigene0006607	1
Unigene0025195	1
Unigene0035742	1
Unigene0024647	1
Unigene0014556	1
Unigene0017270	1
Unigene0027647	1
Unigene0015767	1
Unigene0041974	1
Unigene0042959	1
Unigene0037912	1
Unigene0031860	1
Unigene0042660	1
Unigene0007166	1
Unigene0038761	1
Unigene0021080	1
Unigene0013318	1
Unigene0034820	1
Unigene0042322	1
Unigene0010450	1
Unigene0007706	1
Unigene0018090	1
Unigene0027660	1
Unigene0002789	1
Unigene0009703	1
Unigene0009550	1
Unigene0033285	1
Unigene0043256	1
Unigene0046029	1
Unigene0038646	1
Unigene0012921	1
Unigene0030662	1
Unigene0025212	1
Unigene0021592	1
Unigene0040126	1
Unigene0028989	1
Unigene0012624	1
Unigene0041620	1
Unigene0042690	1
Unigene0029982	1
Unigene0010447	1
Unigene0020572	1
Unigene0028515	1
Unigene0028140	1
Unigene0029558	1
Unigene0025742	1
Unigene0003044	1
Unigene0036147	1
Unigene0039789	1
Unigene0030324	1
Unigene0042648	1
Unigene0030757	1
Unigene0046141	1
Unigene0024152	1
Unigene0033330	1
Unigene0033863	1
Unigene0015022	1
Unigene0037996	1
Unigene0009787	1
Unigene0033937	1
Unigene0042551	1
Unigene0043708	1
Unigene0031560	1
Unigene0026398	1
Unigene0034554	1
Unigene0003498	1
Unigene0019479	1
Unigene0024570	1
Unigene0028477	1
Unigene0024593	1
Unigene0007185	1
Unigene0032724	1
Unigene0013464	1
Unigene0005779	1
Unigene0014912	1
Unigene0042359	1
Unigene0011592	1
Unigene0027230	1
Unigene0007312	1
Unigene0025594	1
Unigene0031463	1
Unigene0016362	1
Unigene0017497	1
Unigene0006913	1
Unigene0046831	1
Unigene0007145	1
Unigene0021169	1
Unigene0040205	1
Unigene0011008	1
Unigene0045617	1
Unigene0040537	1
Unigene0009448	1
Unigene0022999	1
Unigene0007089	1
Unigene0033618	1
Unigene0045820	1
Unigene0037290	1
Unigene0014676	1
Unigene0005552	1
Unigene0036948	1
Unigene0037811	1
Unigene0007301	1
Unigene0016149	1
Unigene0010353	1
Unigene0008311	1
Unigene0045582	1
Unigene0025895	1
Unigene0011262	1
Unigene0022965	1
Unigene0026079	1
Unigene0013586	1
Unigene0012279	1
Unigene0027680	1
Unigene0009933	1
Unigene0038385	1
Unigene0030358	1
Unigene0010451	1
Unigene0029852	1
Unigene0014456	1
Unigene0038960	1
Unigene0027228	1
Unigene0034478	1
Unigene0012287	1
Unigene0013726	1
Unigene0023791	1
Unigene0012745	1
Unigene0004808	1
Unigene0002825	1
Unigene0011252	1
Unigene0029677	1
Unigene0032790	1
Unigene0007966	1
Unigene0010491	1
Unigene0041177	1
Unigene0010798	1
Unigene0037228	1
Unigene0033542	1
Unigene0012220	1
Unigene0013189	1
Unigene0033791	1
Unigene0013778	1
Unigene0037849	1
Unigene0018824	1
Unigene0020828	1
Unigene0004229	1
Unigene0026060	1
Unigene0023416	1
Unigene0014446	1
Unigene0025783	1
Unigene0036172	1
Unigene0018127	1
Unigene0023307	1
Unigene0021075	1
Unigene0004385	1
Unigene0021026	1
Unigene0040590	1
Unigene0013616	1
Unigene0028926	1
Unigene0015757	1
Unigene0037118	1
Unigene0031955	1
Unigene0026491	1
Unigene0037595	1
Unigene0028507	1
Unigene0013143	1
Unigene0023231	1
Unigene0045725	1
Unigene0033204	1
Unigene0037050	1
Unigene0022771	1
Unigene0046339	1
Unigene0011598	1
Unigene0023814	1
Unigene0036451	1
Unigene0009122	1
Unigene0010101	1
Unigene0046003	1
Unigene0021658	1
Unigene0024433	1
Unigene0005587	1
Unigene0043694	1
Unigene0017067	1
Unigene0023235	1
Unigene0034826	1
Unigene0032821	1
Unigene0005575	1
Unigene0023374	1
Unigene0022842	1
Unigene0032180	1
Unigene0022828	1
Unigene0044112	1
Unigene0032177	1

## Sheet: Data S3
Data S3. The detailed parameter settings of Cytoscape in Turqupise module of PI signaling system
shared name	Degree
Unigene0017302	562
Unigene0018660	383
Unigene0004956	354
Unigene0005716	341
Unigene0032086	261
Unigene0009349	250
Unigene0027180	177
Unigene0011592	155
Unigene0025742	141
Unigene0002596	97
Unigene0016829	74
Unigene0010658	65
Unigene0024810	57
Unigene0018658	43
Unigene0037052	24
Unigene0030547	23
Unigene0001899	21
Unigene0031241	20
Unigene0032177	19
Unigene0035321	16
Unigene0031120	14
Unigene0032387	12
Unigene0038512	12
Unigene0046183	12
Unigene0038130	11
Unigene0038779	11
Unigene0033124	11
Unigene0046990	11
Unigene0044060	11
Unigene0043120	11
Unigene0043247	11
Unigene0031314	10
Unigene0046322	10
Unigene0033076	10
Unigene0042445	10
Unigene0036165	10
Unigene0042727	10
Unigene0032310	10
Unigene0035415	10
Unigene0032155	10
Unigene0045047	10
Unigene0030941	10
Unigene0020413	9
Unigene0038759	9
Unigene0043035	9
Unigene0035358	9
Unigene0043907	9
Unigene0036691	9
Unigene0039600	9
Unigene0032744	9
Unigene0046735	9
Unigene0027584	9
Unigene0033355	9
Unigene0026119	9
Unigene0017383	8
Unigene0045758	8
Unigene0036610	8
Unigene0045506	8
Unigene0034822	8
Unigene0042320	8
Unigene0034734	8
Unigene0036875	8
Unigene0038378	8
Unigene0046498	8
Unigene0037374	8
Unigene0045058	8
Unigene0031510	8
Unigene0043730	8
Unigene0038316	8
Unigene0035222	8
Unigene0028226	8
Unigene0024683	8
Unigene0045422	8
Unigene0030629	8
Unigene0031657	8
Unigene0030574	8
Unigene0027836	8
Unigene0026075	8
Unigene0016807	7
Unigene0044497	7
Unigene0032714	7
Unigene0039470	7
Unigene0039439	7
Unigene0046729	7
Unigene0036504	7
Unigene0040583	7
Unigene0041546	7
Unigene0033929	7
Unigene0034296	7
Unigene0041420	7
Unigene0033186	7
Unigene0046703	7
Unigene0042924	7
Unigene0042806	7
Unigene0036327	7
Unigene0030339	7
Unigene0032259	7
Unigene0039437	7
Unigene0036662	7
Unigene0036660	7
Unigene0037888	7
Unigene0033505	7
Unigene0043395	7
Unigene0034131	7
Unigene0029881	7
Unigene0032112	7
Unigene0034187	7
Unigene0036057	7
Unigene0034321	7
Unigene0045368	7
Unigene0034756	7
Unigene0033756	7
Unigene0030853	7
Unigene0041703	7
Unigene0037560	7
Unigene0037368	7
Unigene0035150	7
Unigene0036577	7
Unigene0035091	7
Unigene0033904	7
Unigene0041778	7
Unigene0043775	7
Unigene0033260	7
Unigene0039438	7
Unigene0034740	7
Unigene0028854	7
Unigene0034868	7
Unigene0036841	7
Unigene0039119	7
Unigene0042848	7
Unigene0038076	7
Unigene0031280	7
Unigene0027745	7
Unigene0030178	7
Unigene0027818	7
Unigene0030421	7
Unigene0024490	7
Unigene0023375	7
Unigene0030717	7
Unigene0018698	7
Unigene0017497	6
Unigene0046542	6
Unigene0034835	6
Unigene0028295	6
Unigene0035092	6
Unigene0042593	6
Unigene0036928	6
Unigene0042800	6
Unigene0035085	6
Unigene0030811	6
Unigene0031250	6
Unigene0030133	6
Unigene0030196	6
Unigene0029235	6
Unigene0042098	6
Unigene0030612	6
Unigene0030919	6
Unigene0028852	6
Unigene0035735	6
Unigene0031508	6
Unigene0029671	6
Unigene0027897	6
Unigene0028440	6
Unigene0027453	6
Unigene0029255	6
Unigene0028937	6
Unigene0031451	6
Unigene0034762	6
Unigene0042905	6
Unigene0028964	6
Unigene0035448	6
Unigene0031903	6
Unigene0032030	6
Unigene0029938	6
Unigene0027204	6
Unigene0027301	6
Unigene0025229	6
Unigene0030477	6
Unigene0030878	6
Unigene0024213	6
Unigene0024894	6
Unigene0028626	6
Unigene0028086	6
Unigene0026579	6
Unigene0027142	6
Unigene0025786	6
Unigene0034908	6
Unigene0024771	6
Unigene0025189	5
Unigene0021781	5
Unigene0024446	5
Unigene0034497	5
Unigene0012921	5
Unigene0022106	5
Unigene0017067	5
Unigene0039399	5
Unigene0037262	5
Unigene0036708	5
Unigene0025792	5
Unigene0040208	5
Unigene0033885	5
Unigene0014633	5
Unigene0021127	5
Unigene0036265	5
Unigene0038556	5
Unigene0021143	5
Unigene0045414	5
Unigene0030473	5
Unigene0017461	5
Unigene0025875	5
Unigene0026222	5
Unigene0030141	5
Unigene0027492	5
Unigene0044342	5
Unigene0028108	5
Unigene0031742	5
Unigene0043255	5
Unigene0033802	5
Unigene0032596	5
Unigene0046284	5
Unigene0027958	5
Unigene0026401	5
Unigene0040670	5
Unigene0015767	5
Unigene0038342	5
Unigene0028899	5
Unigene0030879	5
Unigene0026327	5
Unigene0030762	5
Unigene0036164	5
Unigene0026998	5
Unigene0045094	5
Unigene0026141	5
Unigene0030877	5
Unigene0019880	5
Unigene0043550	5
Unigene0025921	5
Unigene0020600	5
Unigene0021714	5
Unigene0019894	5
Unigene0027098	5
Unigene0016782	5
Unigene0014556	5
Unigene0022889	5
Unigene0044406	5
Unigene0020409	5
Unigene0027176	5
Unigene0038151	5
Unigene0023755	5
Unigene0020670	5
Unigene0037709	5
Unigene0024429	5
Unigene0033925	5
Unigene0019890	5
Unigene0024427	5
Unigene0023216	5
Unigene0031906	4
Unigene0040278	4
Unigene0043555	4
Unigene0039120	4
Unigene0039864	4
Unigene0045126	4
Unigene0041767	4
Unigene0033279	4
Unigene0031789	4
Unigene0028607	4
Unigene0028701	4
Unigene0035008	4
Unigene0035596	4
Unigene0030456	4
Unigene0037845	4
Unigene0031153	4
Unigene0044027	4
Unigene0035392	4
Unigene0040375	4
Unigene0028623	4
Unigene0022902	4
Unigene0031452	4
Unigene0033509	4
Unigene0037851	4
Unigene0027988	4
Unigene0040599	4
Unigene0044604	4
Unigene0025268	4
Unigene0039110	4
Unigene0023556	4
Unigene0022027	4
Unigene0022908	4
Unigene0024870	4
Unigene0027583	4
Unigene0023505	4
Unigene0025286	4
Unigene0029915	4
Unigene0026212	4
Unigene0030241	4
Unigene0043478	4
Unigene0023570	4
Unigene0036405	4
Unigene0027284	4
Unigene0029245	4
Unigene0029122	4
Unigene0024799	4
Unigene0035444	4
Unigene0035878	4
Unigene0020314	4
Unigene0025894	4
Unigene0014471	4
Unigene0023523	4
Unigene0022651	4
Unigene0023106	4
Unigene0024900	4
Unigene0012663	4
Unigene0023860	4
Unigene0024526	4
Unigene0019360	4
Unigene0023893	4
Unigene0019381	4
Unigene0024514	4
Unigene0023586	4
Unigene0023195	4
Unigene0024742	4
Unigene0020443	4
Unigene0019785	4
Unigene0019891	4
Unigene0040207	4
Unigene0021065	4
Unigene0024869	4
Unigene0022351	4
Unigene0014446	4
Unigene0035702	4
Unigene0017957	4
Unigene0019300	4
Unigene0021083	4
Unigene0019476	4
Unigene0044445	4
Unigene0022770	4
Unigene0027624	4
Unigene0023294	4
Unigene0013574	4
Unigene0016990	4
Unigene0034620	3
Unigene0036695	3
Unigene0016445	3
Unigene0042079	3
Unigene0044407	3
Unigene0037693	3
Unigene0033845	3
Unigene0046331	3
Unigene0033419	3
Unigene0038386	3
Unigene0034325	3
Unigene0042140	3
Unigene0045405	3
Unigene0033820	3
Unigene0031724	3
Unigene0040678	3
Unigene0033625	3
Unigene0041692	3
Unigene0035798	3
Unigene0043868	3
Unigene0038688	3
Unigene0034821	3
Unigene0038116	3
Unigene0025241	3
Unigene0033507	3
Unigene0034436	3
Unigene0034234	3
Unigene0035310	3
Unigene0028743	3
Unigene0033117	3
Unigene0045802	3
Unigene0045098	3
Unigene0037151	3
Unigene0023980	3
Unigene0037699	3
Unigene0039294	3
Unigene0038696	3
Unigene0031197	3
Unigene0038719	3
Unigene0035723	3
Unigene0037877	3
Unigene0025025	3
Unigene0028928	3
Unigene0042179	3
Unigene0046256	3
Unigene0035908	3
Unigene0039253	3
Unigene0013726	3
Unigene0019712	3
Unigene0040665	3
Unigene0037947	3
Unigene0022999	3
Unigene0042081	3
Unigene0027703	3
Unigene0039801	3
Unigene0033852	3
Unigene0030852	3
Unigene0034945	3
Unigene0023596	3
Unigene0040395	3
Unigene0020507	3
Unigene0044309	3
Unigene0040663	3
Unigene0033780	3
Unigene0036761	3
Unigene0044116	3
Unigene0034488	3
Unigene0035742	3
Unigene0022466	3
Unigene0026486	3
Unigene0040869	3
Unigene0022965	3
Unigene0030613	3
Unigene0030587	3
Unigene0031830	3
Unigene0033732	3
Unigene0025183	3
Unigene0024606	3
Unigene0042639	3
Unigene0011751	3
Unigene0021706	3
Unigene0036690	3
Unigene0022771	3
Unigene0019429	3
Unigene0024437	3
Unigene0023503	3
Unigene0021658	3
Unigene0026576	3
Unigene0036568	3
Unigene0023728	3
Unigene0024803	3
Unigene0009787	3
Unigene0036398	3
Unigene0045726	3
Unigene0023111	3
Unigene0035168	3
Unigene0020002	3
Unigene0035407	3
Unigene0015207	3
Unigene0027604	3
Unigene0029982	3
Unigene0024506	3
Unigene0034466	3
Unigene0011252	3
Unigene0030662	3
Unigene0041435	3
Unigene0039789	3
Unigene0027766	3
Unigene0016920	3
Unigene0023432	3
Unigene0030757	3
Unigene0010690	3
Unigene0018813	3
Unigene0027796	3
Unigene0016307	3
Unigene0010027	3
Unigene0011289	3
Unigene0011875	3
Unigene0032543	2
Unigene0039143	2
Unigene0045457	2
Unigene0020473	2
Unigene0036681	2
Unigene0019277	2
Unigene0033401	2
Unigene0043813	2
Unigene0045428	2
Unigene0032394	2
Unigene0033033	2
Unigene0039263	2
Unigene0030272	2
Unigene0043694	2
Unigene0040917	2
Unigene0034434	2
Unigene0033636	2
Unigene0033402	2
Unigene0032348	2
Unigene0014912	2
Unigene0028047	2
Unigene0034368	2
Unigene0026492	2
Unigene0033704	2
Unigene0010447	2
Unigene0043057	2
Unigene0045494	2
Unigene0042460	2
Unigene0034261	2
Unigene0019362	2
Unigene0027210	2
Unigene0034983	2
Unigene0037611	2
Unigene0037291	2
Unigene0026625	2
Unigene0029227	2
Unigene0036617	2
Unigene0042001	2
Unigene0035443	2
Unigene0024510	2
Unigene0038763	2
Unigene0042690	2
Unigene0037739	2
Unigene0041465	2
Unigene0030540	2
Unigene0032466	2
Unigene0041273	2
Unigene0034460	2
Unigene0034181	2
Unigene0033454	2
Unigene0042853	2
Unigene0029991	2
Unigene0017174	2
Unigene0018982	2
Unigene0030745	2
Unigene0025845	2
Unigene0014456	2
Unigene0009703	2
Unigene0016337	2
Unigene0018695	2
Unigene0043628	2
Unigene0028604	2
Unigene0027510	2
Unigene0037943	2
Unigene0023008	2
Unigene0038555	2
Unigene0032916	2
Unigene0019581	2
Unigene0037361	2
Unigene0037369	2
Unigene0035799	2
Unigene0035796	2
Unigene0032345	2
Unigene0032067	2
Unigene0035130	2
Unigene0038080	2
Unigene0029469	2
Unigene0028802	2
Unigene0037799	2
Unigene0038560	2
Unigene0021514	2
Unigene0035445	2
Unigene0035090	2
Unigene0019241	2
Unigene0039655	2
Unigene0034180	2
Unigene0012863	2
Unigene0019912	2
Unigene0032834	2
Unigene0015022	2
Unigene0023154	2
Unigene0027636	2
Unigene0031770	2
Unigene0024458	2
Unigene0037778	2
Unigene0019843	2
Unigene0026879	2
Unigene0022833	2
Unigene0036061	2
Unigene0039810	2
Unigene0024686	2
Unigene0031418	2
Unigene0031768	2
Unigene0027343	2
Unigene0030104	2
Unigene0023559	2
Unigene0028240	2
Unigene0022858	2
Unigene0025184	2
Unigene0027835	2
Unigene0013700	2
Unigene0043370	2
Unigene0013073	2
Unigene0009421	2
Unigene0030730	2
Unigene0016268	2
Unigene0032346	2
Unigene0031124	2
Unigene0012624	2
Unigene0032798	2
Unigene0026102	2
Unigene0027975	2
Unigene0025195	2
Unigene0027778	2
Unigene0011008	2
Unigene0027082	2
Unigene0027529	2
Unigene0026464	2
Unigene0013318	2
Unigene0031456	2
Unigene0028478	2
Unigene0028944	2
Unigene0015276	2
Unigene0028509	2
Unigene0023908	2
Unigene0033012	2
Unigene0011007	2
Unigene0024764	2
Unigene0023170	2
Unigene0029247	2
Unigene0030082	2
Unigene0018130	2
Unigene0023909	2
Unigene0026502	2
Unigene0017270	2
Unigene0018543	2
Unigene0022798	2
Unigene0027433	2
Unigene0027360	2
Unigene0022170	2
Unigene0010635	2
Unigene0035806	2
Unigene0043256	2
Unigene0027647	2
Unigene0026340	2
Unigene0016417	2
Unigene0011517	2
Unigene0024467	2
Unigene0010450	2
Unigene0020557	2
Unigene0025443	2
Unigene0012430	2
Unigene0008527	2
Unigene0009530	2
Unigene0023883	2
Unigene0046141	2
Unigene0019674	2
Unigene0041956	2
Unigene0010481	2
Unigene0046728	2
Unigene0027660	2
Unigene0023457	2
Unigene0018497	2
Unigene0012125	2
Unigene0012432	2
Unigene0012893	2
Unigene0040435	2
Unigene0027890	2
Unigene0013229	2
Unigene0019892	2
Unigene0039147	2
Unigene0016024	2
Unigene0017457	2
Unigene0025212	2
Unigene0015946	2
Unigene0018496	2
Unigene0040126	2
Unigene0019280	2
Unigene0013718	2
Unigene0042003	2
Unigene0008037	2
Unigene0018515	2
Unigene0034116	2
Unigene0015139	2
Unigene0024647	2
Unigene0028989	2
Unigene0030649	2
Unigene0014444	2
Unigene0011190	2
Unigene0021904	2
Unigene0044594	2
Unigene0011368	2
Unigene0031248	2
Unigene0006748	2
Unigene0026687	2
Unigene0019326	2
Unigene0036428	2
Unigene0008684	2
Unigene0041620	2
Unigene0012342	2
Unigene0012888	2
Unigene0017016	2
Unigene0043720	2
Unigene0022179	2
Unigene0013463	2
Unigene0005320	2
Unigene0011755	2
Unigene0006094	2
Unigene0016806	2
Unigene0010220	2
Unigene0010353	2
Unigene0007997	2
Unigene0011754	2
Unigene0008913	2
Unigene0007166	2
Unigene0031121	1
Unigene0022285	1
Unigene0006083	1
Unigene0023086	1
Unigene0035148	1
Unigene0025824	1
Unigene0030358	1
Unigene0042425	1
Unigene0038079	1
Unigene0043996	1
Unigene0021169	1
Unigene0034904	1
Unigene0041874	1
Unigene0004277	1
Unigene0044425	1
Unigene0004808	1
Unigene0045989	1
Unigene0033050	1
Unigene0011861	1
Unigene0045174	1
Unigene0036753	1
Unigene0023590	1
Unigene0030744	1
Unigene0046800	1
Unigene0027336	1
Unigene0014825	1
Unigene0024635	1
Unigene0025255	1
Unigene0031509	1
Unigene0038385	1
Unigene0040409	1
Unigene0042950	1
Unigene0035093	1
Unigene0011598	1
Unigene0027131	1
Unigene0023651	1
Unigene0031204	1
Unigene0019639	1
Unigene0029205	1
Unigene0014284	1
Unigene0037050	1
Unigene0024297	1
Unigene0029675	1
Unigene0034428	1
Unigene0038852	1
Unigene0041974	1
Unigene0030249	1
Unigene0020930	1
Unigene0012220	1
Unigene0018127	1
Unigene0031237	1
Unigene0037596	1
Unigene0036968	1
Unigene0030414	1
Unigene0043807	1
Unigene0007575	1
Unigene0018602	1
Unigene0032644	1
Unigene0009605	1
Unigene0006334	1
Unigene0046603	1
Unigene0032046	1
Unigene0030208	1
Unigene0012393	1
Unigene0007057	1
Unigene0028637	1
Unigene0007089	1
Unigene0038674	1
Unigene0027534	1
Unigene0030324	1
Unigene0031560	1
Unigene0044705	1
Unigene0042799	1
Unigene0015591	1
Unigene0007185	1
Unigene0027158	1
Unigene0034544	1
Unigene0030515	1
Unigene0035724	1
Unigene0024593	1
Unigene0025415	1
Unigene0039944	1
Unigene0033164	1
Unigene0045882	1
Unigene0036180	1
Unigene0027862	1
Unigene0030815	1
Unigene0007981	1
Unigene0043010	1
Unigene0032478	1
Unigene0043826	1
Unigene0043708	1
Unigene0007922	1
Unigene0023684	1
Unigene0023685	1
Unigene0040205	1
Unigene0026036	1
Unigene0040915	1
Unigene0007647	1
Unigene0027689	1
Unigene0027293	1
Unigene0033285	1
Unigene0040585	1
Unigene0027374	1
Unigene0007203	1
Unigene0033078	1
Unigene0007417	1
Unigene0033602	1
Unigene0021517	1
Unigene0037273	1
Unigene0041191	1
Unigene0035327	1
Unigene0030076	1
Unigene0007312	1
Unigene0024503	1
Unigene0031364	1
Unigene0017387	1
Unigene0030590	1
Unigene0033677	1
Unigene0032790	1
Unigene0042551	1
Unigene0030202	1
Unigene0016362	1
Unigene0026039	1
Unigene0036707	1
Unigene0010805	1
Unigene0012849	1
Unigene0042893	1
Unigene0014676	1
Unigene0015702	1
Unigene0028721	1
Unigene0043702	1
Unigene0027595	1
Unigene0020010	1
Unigene0018485	1
Unigene0019474	1
Unigene0033965	1
Unigene0027228	1
Unigene0046831	1
Unigene0012506	1
Unigene0023791	1
Unigene0024723	1
Unigene0030485	1
Unigene0029930	1
Unigene0004220	1
Unigene0045617	1
Unigene0012279	1
Unigene0030115	1
Unigene0025297	1
Unigene0024417	1
Unigene0031725	1
Unigene0029032	1
Unigene0025765	1
Unigene0019700	1
Unigene0026541	1
Unigene0007180	1
Unigene0027999	1
Unigene0030780	1
Unigene0046330	1
Unigene0018814	1
Unigene0006027	1
Unigene0036824	1
Unigene0031635	1
Unigene0013366	1
Unigene0010116	1
Unigene0042322	1
Unigene0017825	1
Unigene0044725	1
Unigene0026742	1
Unigene0024766	1
Unigene0012886	1
Unigene0028773	1
Unigene0027054	1
Unigene0032398	1
Unigene0028515	1
Unigene0029944	1
Unigene0037769	1
Unigene0042660	1
Unigene0031300	1
Unigene0046164	1
Unigene0013587	1
Unigene0004998	1
Unigene0023378	1
Unigene0039695	1
Unigene0017599	1
Unigene0023035	1
Unigene0047032	1
Unigene0010467	1
Unigene0005779	1
Unigene0037290	1
Unigene0046339	1
Unigene0022843	1
Unigene0035962	1
Unigene0030012	1
Unigene0017452	1
Unigene0031215	1
Unigene0036010	1
Unigene0019377	1
Unigene0029921	1
Unigene0025757	1
Unigene0009448	1
Unigene0008309	1
Unigene0023562	1
Unigene0027763	1
Unigene0006398	1
Unigene0017598	1
Unigene0018026	1
Unigene0045715	1
Unigene0038442	1
Unigene0031408	1
Unigene0011617	1
Unigene0024499	1
Unigene0033600	1
Unigene0033601	1
Unigene0008790	1
Unigene0025703	1
Unigene0017032	1
Unigene0028833	1
Unigene0018499	1
Unigene0025759	1
Unigene0028926	1
Unigene0037493	1
Unigene0012416	1
Unigene0004529	1
Unigene0021906	1
Unigene0043631	1
Unigene0020572	1
Unigene0028560	1
Unigene0026357	1
Unigene0012508	1
Unigene0010579	1
Unigene0030928	1
Unigene0046324	1
Unigene0019810	1
Unigene0028572	1
Unigene0016149	1
Unigene0024474	1
Unigene0022568	1
Unigene0003044	1
Unigene0034312	1
Unigene0007979	1
Unigene0043261	1
Unigene0013616	1
Unigene0006607	1
Unigene0013015	1
Unigene0008311	1
Unigene0027238	1
Unigene0033542	1
Unigene0007706	1
Unigene0021232	1
Unigene0018675	1
Unigene0037912	1
Unigene0023030	1
Unigene0018483	1
Unigene0013586	1
Unigene0018441	1
Unigene0044601	1
Unigene0028884	1
Unigene0017449	1
Unigene0020514	1
Unigene0022851	1
Unigene0010451	1
Unigene0030101	1
Unigene0022290	1
Unigene0024438	1
Unigene0036024	1
Unigene0017220	1
Unigene0014069	1
Unigene0026491	1
Unigene0015343	1
Unigene0024152	1
Unigene0009722	1
Unigene0018609	1
Unigene0008005	1
Unigene0023410	1
Unigene0035551	1
Unigene0031767	1
Unigene0035398	1
Unigene0022842	1
Unigene0013596	1
Unigene0034820	1
Unigene0015425	1
Unigene0042838	1
Unigene0020103	1
Unigene0035425	1
Unigene0010688	1
Unigene0014938	1
Unigene0021080	1
Unigene0028140	1
Unigene0003705	1
Unigene0017710	1
Unigene0032940	1
Unigene0008284	1
Unigene0009215	1
Unigene0008650	1
Unigene0012585	1
Unigene0036147	1
Unigene0022567	1
Unigene0031309	1
Unigene0017623	1
Unigene0042959	1
Unigene0011593	1
Unigene0045725	1
Unigene0012885	1
Unigene0021592	1
Unigene0039467	1
Unigene0029430	1
Unigene0039788	1
Unigene0007853	1
Unigene0017781	1
Unigene0046858	1
Unigene0025783	1
Unigene0026079	1
Unigene0041572	1
Unigene0019290	1
Unigene0036172	1
Unigene0008728	1
Unigene0024147	1
Unigene0038877	1
Unigene0006477	1
Unigene0034554	1
Unigene0040590	1
Unigene0033863	1
Unigene0006893	1
Unigene0030802	1
Unigene0023490	1
Unigene0028507	1
Unigene0038646	1
Unigene0036948	1
Unigene0023343	1
Unigene0041704	1
Unigene0042900	1
Unigene0010598	1
Unigene0044907	1
Unigene0035959	1
Unigene0019592	1
Unigene0030030	1
Unigene0026424	1
Unigene0007262	1
Unigene0028720	1
Unigene0034507	1
Unigene0026465	1
Unigene0036451	1
Unigene0005780	1
Unigene0026400	1
Unigene0044002	1
Unigene0028477	1
Unigene0016404	1
Unigene0021075	1
Unigene0007296	1
Unigene0025942	1
Unigene0005576	1
Unigene0003540	1
Unigene0007273	1
Unigene0008921	1
Unigene0008378	1
Unigene0005058	1
Unigene0007045	1
